# Supplementary material for: Internalization of the Aspergillus nidulans AstA Transporter into Mitochondria Depends on Growth Conditions, and Affects ATP Levels and Sulfite Oxidase Activity
Source: Int J Mol Sci. 2020 Oct 19;21(20):7727. doi: 10.3390/ijms21207727 (PMC7589619; doi:10.3390/ijms21207727)
Supplement: Supplementary file 1 [file ijms-21-07727-s001.zip]

Archive with 3 entries (3 files):
- Suppl Fig S1.JPG
- Suppl Table S2.doc
- Supplementary table S1.xls
