# Supplementary material for: Internalization of the Aspergillus nidulans AstA Transporter into Mitochondria Depends on Growth Conditions, and Affects ATP Levels and Sulfite Oxidase Activity
Source: Int J Mol Sci. 2020 Oct 19;21(20):7727. doi: 10.3390/ijms21207727 (PMC7589619; doi:10.3390/ijms21207727)
Supplement: Supplementary file 1 [file ijms-21-07727-s001.zip › Supplementary table S1.xls]

## Sheet: Arkusz1
PHYLUM	SUBPHYLUM	CLASS	SUBCLASS	ORDER	FAMILY	GENUS	SPECIES (sequenced strain number)	Locus tag/scaffold/number/protein ID	comments	host (^pathogen,#endophyte/epibiont,$dead plant decomposer)	5'UTR encoding:	3'UTR encoding:	source of the genome
Ascomycota	Pezizomycotina	Orbiliomycetes		Orbiliales	Orbiliaceae	Arthrobotrys	Arthrobotrys flagrans CBS H-5679	DFL_002258		worms (nematodes)^	unknown cyto/mito EYR41_000291	unknown.ubiquinol-cytochrome-c reductase cytochrome c1-like AOL_s00215g651	GenBank
							Arthrobotrys oligospora (Orbilia auricolor) ATCC 24927/TWF154	AOL_s00215g652/EYR41_000292		worms (nematodes)^	unknown aminotransferase domain AOL_s00215g653	unknown.ubiquinol-cytochrome-c reductase cytochrome c1-like AOL_s00215g651	GenBank
					mitosporic Orbiliaceae	Dactylella	Dactylellina haptotyla (Monacrosporium haptotylum) CBS 200.50	H072_8682		worms (nematodes)^	unknown orth. DRE_03405	50S ribosomal subunit mitochondrial H072_8681	GenBank
						Drechslerella	Drechslerella stenobrocha 248	DRE_07733		worms (nematodes)^	n.d.	endo-1,3 beta glucanase DRE_07734	GenBank
		Eurotiomycetes	Chaetothyriomycetidae	Chaetothyriales	Cyphellophoraceae	Cyphellophora	Cyphellophora europaea (Phialophora europaea) CBS 101466	HMPREF1541_05136		human^	mitochondrial fatty acyl CoA-synthetase HMPREF1541_05135	ER/mito N-methyltransferase HMPREF1541_05137	GenBank
					Herpotrichiellaceae	Capronia	Capronia semi-immersa (Phialophora americana) CBS 27337	PV04_02239		human^	NADPH alcohol reductase PV04_02238	exo-polygalacturonase PV04_02240	GenBank
						Cladophialophora	Cladophialophora bantiana CBS 173.52	Z519_01923		human^	RING finger domain (zinc finger) Z519_01922	MFS transporter Z519_01924	GenBank
							Cladophialophora carrionii CBS 160.54	G647_09854		human^	Ser/Thr metallophosphatase G647_09855	FAD-dependent oxidoreductase G647_09853	GenBank
							Cladophialophora immunda CBS 83496/CBS 110551	JYBZ01000016 cont1.16/JSEJ01000005 contig00005		human^	RING finger domain (zinc finger) orth. Z519_01922 (before: mitochondrial ATPase PV07_04317)	unknown mitochondrial PV07_04316	GenBank
							Cladophialophora psammophila CBS 110553	A1O5_01491	unspliced 1st and 2nd intron	n.d.	RING finger domain (zinc finger) A1O5_01492	MFS transporter A1O5_01490	GenBank
							Cladophialophora yegresii CBS 114405	A1O7_02045		human^	Ser/Thr metallophosphatase A1O7_02044	exo-polygalacturonase A1O7_02047	GenBank
						Exophiala	Exophiala alcalophila JCM 1751	BCHY01000004 scaffold_3		fish^	phosphonopyruvate hydrolase orth. PV07_08979	unknown orth. FFUJ_00279	GenBank
							Exophiala calicioides JCM 6030	BCHZ01000006 scaffold_5		n.d.	unknown MULE transposase orth. Z519_09319	ariadne RING finger orth. A1O3_00446	GenBank
							Exophiala mesophila CBS 40295	PV10_03974		human^	MFS transporter PV10_03973	WD40 chromosome segregation protein SepB PV10_03975	GenBank
							Exophiala spinifera CBS 89968	PV08_01752	putatively extra unexcised non-canonical intron GC-AG at the end	human^	unknown PV08_01753, PV08_01754	urease accessory protein UreD nuclear PV08_01751	GenBank
							Exophiala sp. S2_009_000R2a	SCGT01001006 scaffold_19948		human^	thioredoxin-like transposase orth. WP_050699824	n.d.	GenBank
						Fonsecaea	Fonsecaea monophora CBS 269.37	AYO21_03315	1st intron bad spliced	human^	FAD linked oxidase AYO21_03314	unknown flavodoxin and radical SAM domain AYO21_03316	GenBank
							Fonsecaea nubica CBS 269.64	AYO20_10924	bad spliced, too long	human^	RING finger domain (zinc finger) FAD linked oxidase AYO20_10923	unknown flavodoxin and radical SAM domain AYO20_10925	GenBank
							Fonsecaea pedrosoi CBS 271.37	Z517_05359		human^	RING finger domain (zinc finger) Z517_05360	unknown Z517_05358, Z517_05357	GenBank
							unknown sp. UM238	AMYF01000017		human^	unknown ferredoxin-like mitochondrial homol. PV05_02483	retrotransposon nucleocapsid homol. V493_08138	GenBank
						Phialophora	Phialophora americana CBS 27337	PV04_02239		human^	NADPH:quinone reductase (mito) or related Zn-dependent oxidoreductase PV04_02238	alpha-L-rhamnosidase rgxB PV04_02240	GenBank
							Phialophora attae CBS 131958	AB675_10067	pseudogene formed by retrotransposotion. Has only 2 introns. 2 nucleotide deletions	insect#	C6 zinc finger transcription factor AB675_10068	esterase/lipase DltD orth. AB675_4745	GenBank
							Phialophora verrucosa BMU07605	MSED01000013 tig00000020	1st intron 250bp	human^	NADPH:quinone reductase (mito) or related Zn-dependent oxidoreductase homol. PV04_02238	alpha-L-rhamnosidase rgxB homol. PV04_02240	GenBank
							Chaetothyriales sp. CBS 134920	DV735_g5812	bad spliced, unfull sequence	insect#	unknown DV735_g5813	unknown SNARE motif of USE1 DV735_g5811	GenBank
							Chaetothyriales sp. CBS 134916	DV736_g5033		insect#	solute carrier families 5 and 6-like amino acid transporter DV736_g5034	F-box-like, leucine rich DV736_g5031	GenBank
							Chaetothyriales sp. CBS 132003	QRBJ01000030 NODE_30_length_262762_cov_72.7509	ORF omited	insect#	homogentisate 1,2-dioxygenase DV737_g3421	RNA polymerase recycling family C-terminal DV737_g3420	GenBank
							Chaetothyriales sp. CBS 135597	DV738_g4623	bad spliced, with next 3' gene	insect#	mitochondrial 37S ribosomal protein YmS-T DV738_g4622	chromosome segregation ATPase Smc DV738_g4623	GenBank
							Herpotrichiellaceae sp. UM238	AMYF01000017 contig18		human^	mitochondrial translation optimization protein (Mto1), sucrase/ferredoxin-like family protein Fmi1 homol. PV05_02483	putative retrotransposon nucleocapsid protein, reverse transcriptase homol. CLCR_00001	GenBank
				Phaeomoniellales		Phaeomoniella	Phaeomoniella chlamydospora UCRPC4/RR-HG1	UCRPC4_g05091/JACF01000212 sc212		plant (grapewine)^#	C6 zinc finger transcription factor UCRPC4_g05090	putative telomere/Protein kinase dsk1 orth. LAWI1_G001546	GenBank
				Verrucariales	Verrucariaceae	Endocarpon	Endocarpon pusillum Z07020/KoLRI No. LF000583	EPUS_09281/JFDM01000427 Contig_427		algae (lichen symbiont)#	kinesin light chain EPUS_09280/tetratricopeptide (TPR) and DUF676 domain homol. OIDMADRAFT_36187	transposase Tc1 homol. MCYG_04500/transposase homol. VFPPC_18512	GenBank
			Eurotiomycetidae	Eurotiales	Aspergillaceae	Aspergillus	Aspergillus amoenus UdeA_Aid1	VTSW01000102 SAMN11259652_scaffold_77		n.d.	succinate dehydrogenase mitochondrial orth. AOCH_003830	alpha 1,3 glucan synthase orth. EURHEDRAFT_411183	GenBank
							Aspergillus calidoustus SAMEA3134252	ASPCAL14661		human^	arrestin-like ASPCAL14660	cytochrome P450 ASPCAL14662	GenBank
							Aspergillus (Neosartorya) fischeri NRRL 181	NFIA_049850		human^	beta lactamase NFIA_049840	unknown NFIA_049860	GenBank
							Aspergillus (Emericella) nidulans IAM2006/FGSC A4	ABA28286/AN3268.2*	IAM 2006 functional, Glasgow pseudogene stop codons in frame, ORF truncated by unknown retrosequence	plant (rice)#$/human^	ankyrin repeat protein HET domain AN3267.2	glucooligosacharide oxidase AN3268.2	GenBank
							Aspergillus mulundensis DSM 5745	DSM5745_03678		n.d.	unknown F-box DSM5745_03679	arrestin-like DSM5745_03677	GenBank
							Aspergillus olivimuriae NRRL 66783	RHLO01000795 66783_66783_S3_L001_R1_001_single_contig_795		plant (olive)#	ubiquitin interaction motif protein homol. ATETN484_0013020700	alkaline phosphatase phoA orth. PENFLA_c035G03436	GenBank
							Aspergillus spinulosporus NRRL 2395	QPHH01000001 NODE_1_length_3042685_cov_41.1614_ID_2195853		plant #$/human^	arrestin-like homol. DSM5745_03677	glucooligosacharide oxidase orth. AN3268.2	GenBank
							Aspergillus sydowii CBS 593.65/BOBA1/Fsh102	ASPSYDRAFT_165157/WUTQ01000381 NODE_381_length_28462_cov_9.789889/SMUT01000134 Contig108_1		human^/corals^	arrestin-like ASPSYDRAFT_95913/arrestin-like orth. ASPSYDRAFT_95913/arrestin-like orth. ASPSYDRAFT_95913	alpha 1,3 glucan synthase ASPSYDRAFT_165173/alpha 1,3 glucan synthase orth. ASPSYDRAFT_165173/alpha 1,3 glucan synthase orth. ASPSYDRAFT_165173	GenBank
							Aspergillus ustus 3.3904	JOMC01000111 AUSC_111		human^	thioesterase mitochondrial orth. AOR_1_3038174	unknown orth. PDE_09739	GenBank
							Aspergillus versicolor CBS 583.65	ASPVEDRAFT_889509		human^	succinate dehydrogenase mitochondrial orth. AOCH_003830	alpha 1,3 glucan synthase orth. EURHEDRAFT_411183	GenBank
							Aspergillus sp. MA 6037	QAGH01000313 contig00313		n.d.	unknown mitochondrial orth. ASPVEDRAFT_84492	alpha 1,3 glucan synthase orth. ASPSYDRAFT_165173	GenBank
							Aspergillus sp. MA 6041	QAGJ01000082 contig00082		n.d.	unknown mitochondrial orth. ASPVEDRAFT_84492	alpha 1,3 glucan synthase orth. ASPSYDRAFT_165173	GenBank
							Aspergillus sp. SS-2018a NRRL 66825	RHLP01000344 AV1_AV1_S5_L001_R1_001_single_contig_344		plant#	arrestin-like homol. DSM5745_03677	haloacid dehalogenase (HAD), type II homol. ASPBRDRAFT_658073	GenBank
							Aspergillus sp. Z5 (A. sydowii-like)	LDZW01000295 contig312_scaffold96		insect#	succinate dehydrogenase mitochondrial orth. AOCH_003830	alpha 1,3 glucan synthase orth. EURHEDRAFT_411183	GenBank
		Leotiomycetes		Helotiales	Dermateaceae	Blumeriella	Blumeriella jaapii 11BO-GW45	VWND01000075 tig00014793_pilon		plant^	unknown homol. RCO7_03780	NAD(P)-binding mitochondrial L-xylulose reductase orth. DL98DRAFT_575323	GenBank
						Cadophora	Cadophora sp. DSE1049	DL98DRAFT_439419		plant (grass)#	NHL mitochondrial repeat-containing protein DL98DRAFT_541745	40S cyto/mito ribosomal protein S5 DL98DRAFT_522295	GenBank
						Oculimacula	Oculimacula yallundae (Pseudocercosporella herpotrichoides) CBS 494.80	Psehe2p4_002387		plant (wheat)^	carbonic anhydrase orth. PFICI_10221	40S cyto/mito ribosomal protein S5 orth. MBM_02639	genome.fungalgenomics.ca
					Helotiaceae	Articulospora	Articulospora tetracladia NNIBRFG329	PYIV01000010 Scaffold10		plant$	concanavalin A-like lectin/glucanase homol. LY89DRAFT_721990	C6 zinc finger transcription factor homol. N431DRAFT_348684	GenBank
						Hymenoscyphus	Hymenoscyphus laetus CBS:340.76	LLCA01000086 scf_8250_86.contig_1		plant$	Mob1 maintenance of ploidy kinase regulator orth. SNOG_07281 (before: glycosidase orth. SNOG_07283)	pogo transposase orth. COCSADRAFT_86794 (next: reverse transcriptase zinc finger homol. HIM_11416)	GenBank
				Helotiales incertae sedis		Cadophora	Cadophora (Phialophora) malorum Mo12	FKJQ01000295.1 contig_295		plant^	six-bladed beta-propeller NHL repeat TolB-like orth. LY89DRAFT_313384	heterokaryon incompatibility homol. LEL_07424	GenBank
		Sordariomycetes	Hypocreomycetidae	Glomerellales	Glomerellaceae	Colletotrichum	Colletotrichum asianum ICP	GQ607_014571		plant^	unknown bacterial DUF3604 acetylesterase (metal-dependent endoglucanase fold) CGGC5 4170	zinc carboxypeptidase GQ607_014570	GenBank
						sprawdzic introny, ten wyzej tez	Colletotrichum cameliae CcLH18	JAATWK010000274 Scaffold274		plant^	unknown bacterial DUF3604 acetylesterase (metal-dependent endoglucanase fold) orth. C8034_v002633	zinc carboxypeptidase orth. Cob_05648	GenBank
							Colletotrichum chlorophyti NTL11	CCHL11_10102		plant^	mitosis protein dim1-like protein 2 CCHL11_10103	mitochondrial protein-lysine N-methyltransferase EFM2-like CCHL11_10101	GenBank
						sprawdzic introny	Colletotrichum destructivum YC1	WWFS01000001 tig00000000_pilon		plant^	unknown bacterial DUF3604 acetylesterase (metal-dependent endoglucanase fold) orth. CGGC5_4170/CGLO_16532	sterol esterase orth. CSHISOI_09821	GenBank
							Colletotrichum fructicola CGMCC3.17371/Nara gc5	CGMCC3_g13298/CGGC5_4171	CGGC5_4171 unspliced last intron in ref. Seq.	plant^	unknown bacterial DUF3604 acetylesterase (metal-dependent endoglucanase fold) CGMCC3_g13297/CGGC5_4170	zinc carboxypeptidase CGMCC3_g13299/CGGC5_4172	GenBank
							Colletotrichum gloeosporioides (Glomerella cingulata) Nara gc5/Cg-14	CGGC5_4171*/CGLO_16533	1st intron non-canonical AT-AG in Nara-gc5, 2nd and the last unspliced in both strains	plant^	unknown bacterial DUF3604 acetylesterase (metal-dependent endoglucanase fold) CGGC5_4170/CGLO_16532	zinc carboxypeptidase CGGC5_4172/CGLO_16534	GenBank
							Colletotrichum higginsianum IMI 349063/MAFF305635-RFP	CH63R_00991/CH35J_002428	CH63R_00991 unspliced 1st intron, bad spliced last intron/CH35J_002428 unspliced 1st intron	plant^	unknown bacterial DUF3604 acetylesterase (metal-dependent endoglucanase fold) CH63R_00990/CH35J_002429	sterol esterase CH63R_00992/CH35J_002427	GenBank
							Colletotrichum incanum MAFF 238704	CI238_03306		plant^	unknown bacterial DUF3604 acetylesterase (metal-dependent endoglucanase fold) CI238_03307	sterol esterase CI238_03305	GenBank
						sprawdzic introny	Colletotrichum karsti CkLH20	JAATWM010000030 CkLH20 Scaffold11_1		plant^	unknown bacterial DUF3604 acetylesterase (metal-dependent endoglucanase fold) orth. C8034_v002633	zinc carboxypeptidase orth. Cob_05648	GenBank
						sprawdzic introny	Colletotrichum lentis CT-30	NWBT01000049 scaffold2		plant^	unknown bacterial DUF3604 acetylesterase (metal-dependent endoglucanase fold) orth. C8034_v002633	sterol esterase orth. CSHISOI_09821	GenBank
							Colletotrichum lindemuthianum 83_501/89 A2	MASO01000196 scaffold196/MASP01000254 scaffold254	bad spliced last intron non-canonical GC-AG	plant^	unknown bacterial DUF3604 acetylesterase (metal-dependent endoglucanase fold) orth. CGGC5_4170/CGLO_16532	zinc carboxypeptidase orth. Cob_05648	GenBank
						sprawdzic introny	Colletotrichum musae GM20	NWMS01001551 NODE_57_length_8438_cov_5.885		plant^	n.d.	zinc carboxypeptidase orth. Cob_05648	GenBank
							Colletotrichum orbiculare MAFF 240422	Cob_05647	bad spliced last intron non-canonical GC-AG	plant^	unknown bacterial DUF3604 acetylesterase (metal-dependent endoglucanase fold) DUF3604 Cob_05646	zinc carboxypeptidase Cob_05648	GenBank
						sprawdzic introny	Colletotrichum siamense CsLH17/ICMP 18578/COLG-38/COLG-34/COLG-90/COLG-50/COLG-44	JAATWJ010000060 Scaffold34_1/RJJI01000034 scaffold_034/WEZK01000180 Scaffold_6/WEZJ01000552 Scaffold_9/WEZN01000333 NODE_12_length_174487_cov_1.83917/WEZM01003703 NODE_483_length_24486_cov_1.19188/WEZL01002019 NODE_2020_length_10374_cov_1.25383		plant^	unknown bacterial DUF3604 acetylesterase (metal-dependent endoglucanase fold) orth. C8034_v002633	zinc carboxypeptidase orth. Cob_05648	GenBank
							Colletotrichum sidae CBS 518.97	C8034_v002634		plant^	unknown bacterial DUF3604 acetylesterase (metal-dependent endoglucanase fold) C8034_v002633	zinc carboxypeptidase C8034_v002635	GenBank
							Colletotrichum shisoi PG-2018a	CSHISOI_09822		plant^	unknown bacterial DUF3604 acetylesterase (metal-dependent endoglucanase fold) CSHISOI_09823	sterol esterase CSHISOI_09821	GenBank
							Colletotrichum spinosum CBS 515.97	C8035_v005110	bad spliced last intron non-canonical GC-AG	plant^	unknown bacterial DUF3604 acetylesterase (metal-dependent endoglucanase fold) C8035_v005111	unknown MFS transporter C8035_v005109	GenBank
							Colletotrichum tofieldiae 0861/CBS 127615/CBS 495.85/CBS 168.49/CBS 130851	CT0861_09761/LFHR01000749/LFHP01000602/LFHQ01000114/LFHS01000105		plant^	unknown bacterial DUF3604 acetylesterase (metal-dependent endoglucanase fold) CT0861_09753 (in all strains)	sterol esterase CT0861_09738 (in all strains)	GenBank
							Colletotrichum trifolii 543-2	CTRI78_v007865	bad spliced last intron non-canonical GC-AG	plant^	unknown bacterial DUF3604 acetylesterase (metal-dependent endoglucanase fold) CTRI78_v007866	zinc carboxypeptidase CTRI78_v007864	GenBank
						sprawdzic introny	Colletotrichum sp. COLG25	VNWT01000074 Scaffold_8		plant^	unknown bacterial DUF3604 acetylesterase (metal-dependent endoglucanase fold) orth. C8034_v002633	zinc carboxypeptidase orth. Cob_05648	GenBank
					Plectosphaerellaceae	Acremonium	Acremonium furcatum JCM 9210	BCIA01000004, BCIA01000005	two astAs	fungi^	flotillin/nodulin SPFH domain orth. GLRG_10894, unknown orth. PFICI_12861	unknown membrane orth. VDAG_07577, unknown orth. Cob_02741	GenBank
						Verticillium	Verticillium albo-atrum PD747	NMXJ01000001 PD747_scaffold1.1		plant^	VHS domain actin patch assembly and actin polymerization protein nuclear orth. VDAG_05515	hydrolase homol. jhhlp_005385	GenBank
							Verticillium alfalfae VaMs.102	VDBG_07944		plant^	VHS domain actin patch assembly and actin polymerization protein nuclear VDBG_07945	unknown VDBG_07943	GenBank
							Verticillium dahliae VdLs.17/VDG1	VDAG_05514/VdG1_06023		plant^	VHS domain actin patch assembly and actin polymerization protein nuclear VDAG_05515	unknown VDAG_05513	GenBank
							Verticillium isaacii PD618	NMXN01000001 PD618_scaffold1.1, NMXN01000006 PD618_scaffold6.1	two astAs	plant^	VHS domain actin patch assembly and actin polymerization protein nuclear orth. VDAG_05515, alpha-ketoglutarate-dependent sulfonate dioxygenase orth. VDBG_05735	unknown homol. VDBG_07943, vacuolar protein-sorting-associated Snf7 family protein orth. D7B24_005642	GenBank
							Verticillium klebahnii PD401	NMXL01000001 PD401_scaffold1.1, NMXL01000008 PD401_scaffold8.1	two astAs	plant^	VHS domain actin patch assembly and actin polymerization protein nuclear orth. VDAG_05515, unknown bacterial DUF3604 acetylesterase (metal-dependent endoglucanase fold) orth. jhhlp_008516	unknown homol. VDBG_07943, vacuolar protein-sorting-associated Snf7 family protein orth. D7B24_005642	GenBank
							Verticillium longisporum VL1/VL2	BN1708_010336*/BN1723_008493,BN1723_011474	*VL1 incomplete sequence/VL2 sequencing errors. Bad named strains?two instead three?	plant^	(VL1, VL2-1) VHS domain actin patch assembly and actin polymerization protein nuclear BN1708_007715/BN1708_010337,BN1723_008494	(VL1,VL2-1) unknown BN1708_007714 BN1723_011473 BN1708_010335 orth. VDAG_05513	GenBank
							Verticillium nonalfalfae VnAa140	D7B24_003520		plant^	VHS domain actin patch assembly and actin polymerization protein nuclear D7B24_003519	unknown D7B24_003521	GenBank
							Verticillium nubilum PD621	NMXI01000025 scaffold25.1		plant^	VHS domain actin patch assembly and actin polymerization protein nuclear orth. BN1708_010337	unknown orth. VDBG_07943	GenBank
							Verticillium tricorpus MUCL 9792	JPET01000009		plant^#	VHS domain actin patch assembly and actin polymerization protein nuclear orth. BN1708_010337	unknown orth. VDBG_07943	GenBank
							Verticillium zaregamsianum PD739	NMXM01000011 PD739_scaffold11.1, NMXM01000008 PD739_scaffold8.1	two astAs	plant^	VHS domain actin patch assembly and actin polymerization protein nuclear orth. VDAG_05515, unknown bacterial DUF3604 acetylesterase (metal-dependent endoglucanase fold) orth. jhhlp_008516	het domain protein pin-c1 homol. VDBG_07943, vacuolar protein-sorting-associated Snf7 family protein orth. D7B24_005642	GenBank
					Reticulascaceae	Reticulascus	Reticulascus tulasneorum NRRL18230	LSAX01000004=LSAY01000003		plant$	arrestin-like homol. ASPCAL14660	MFS transporter orth. CH063_13010	GenBank
				Hypocreales	Bionectriaceae	Clonostachys	Clonostachys rosea (Gliocladium roseum, Nectria ochroleuca) 67-1/YKD0085	JYFM02000450 contig_2471, JYFM02000086 contig_236/JYFM02000086 Scaffold20_1, LWRQ01000115 Scaffold58_1	two astAs, in 67-1 2nd intron unusually long	plant#/worms (nematodes)^	(67-1) parallel beta-helix repeat protein orth. NECHADRAFT_95104/(YKD0085) lipoxygenase orth. CH63R_00990, (67-1) acetylesterase (metal-dependent endoglucanase fold) orth. CH63R_00990/(YKD0085) parallel beta-helix repeat protein orth. NECHADRAFT_95104	(67-1) ankyrin repeat protein HET domain homol. EG329_003922/(YKD0085) C6 zinc transcription factor homol. AK830_g12444, (67-1) C6 zinc transcription factor orth. BN848_0037690/(YKD0085) ankyrin repeat protein HET domain homol. EG329_003922	GenBank
						Geosmithia	Geosmithia flava ERS1796048	contig 10920 locus FYEV01001760		plant^	unknown homol. NECHADRAFT_42016	aldo-keto reductase/glycerol dehydrogenase orth. NECHADRAFT_43087	GenBank
							Geosmithia morbida ERS1422911	scaffold_26 locus FNXU01000027		plant^	hydantoinase B/5-oxoprolinase (ATP-hydrolysing) orth. HMPREF1120_08047	aldo-keto reductase/glycerol dehydrogenase orth. NECHADRAFT_43087	GenBank
							Geosmithia putterillii ERS1796049	FYEU01000320 contig: 3223, FYEU01000311 contig: 3214	two astAs	plant^	Cap-specific mRNA (nucleoside-2'-O-)-methyltransferase homol. PENVUL_c014G08193, unknown bacterial DUF3604 acetylesterase (metal-dependent endoglucanase fold) orth. jhhlp_008516	unknown homol. DL769_007132, unknown bacterial DUF3604 acetylesterase (metal-dependent endoglucanase fold) orth. jhhlp_008516	GenBank
						Gliomastix	Gliomastix tumulicola JCM 17184	BCHX01000005 scaffold_4, BCHX01000002 scaffold_1	two astAs	rock/wall plaster^	endonuclease/exonuclease/phosphatase family orth. homol. MANI_024619, unknown bacterial DUF3604 acetylesterase (metal-dependent endoglucanase fold) orth. CGGC5_4170/CGLO_16532	unknown acetyl esterase/lipase-domain orth. FFUJ_09393, unknown DUF3176 orth. SAPIO_CDS6623	GenBank
					Clavicipitaceae	Moelleriella	Moelleriella libera (Aschersonia aleyrodis) RCEF 2490	AAL_03906		insect^	unknown nuclear DUF2461 AAL_03905	fatty acid desaturase AAL_03907	GenBank
						Metarhizium	Metarhizium acridum CQMa 102	MAC_06510*	pseudogene: stop codons in frame, half gene is deleted	insect^	unknown mitochondrial MAC_06511	BTB/POZ domain protein MAC_06509	GenBank
							Metarhizium anisopliae E6/BRIP 53284/BRIP 53293/ARSEF 549	MANI_028818/H633G_04086/H634G_03445/AZNF01000010 scaffold_10		insect^	unknown mitochondrial MANI_017872/H633G_04085/H634G_03444	fatty acid catabolic C6 zinc transcription factor MANI_116542/H633G_04087/H634G_03446	GenBank
							Metarhizium brunneum ARSEF 3297	MBR_05164		insect^	unknown mitochondrial MBR_05165	fatty acid catabolic C6 zinc transcription factor NOR_04404	GenBank
							Metarhizium guizhouense (Metacordyceps taii) ARSEF 977	MGU_01508*	bad spliced	insect^	unknown mitochondrial MGU_01507	fatty acid catabolic C6 zinc transcription factor MGU_01509	GenBank
							Metarhizium majus (Metacordyceps brittlebankisoides) ARSEF 297	MAJ_08299*	bad spliced	insect^	unknown mitochondrial MAJ_08300	fatty acid catabolic C6 zinc transcription factor MAJ_08298	GenBank
							Metarhizium (Nomuraea) rileyi RCEF 4871/Cep018-CH2	NOR_04403/ED733_005997	pseudogene (RCEF 4871)/functional (Cep018-CH2)	insect^	unknown mitochondrial NOR_04402=ED733_005990	fatty acid catabolic C6 zinc transcription factor MBR_05164=ED733_006007	GenBank
							Metarhizium robertsii ARSEF 23/ARSEF 2575	MAA_07643/X797_006966		insect^	unknown mitochondrial MAA_07644/X797_006967	fatty acid catabolic C6 zinc transcription factor MAA_10613/X797_006965	GenBank
						Paecilomyces	Paecilomyces hepiali FENG	LNDK02000066.1	1st and 3rd introns non-canonical GC-AG	insect^	unknown mitochondrial orth. BBA_01451/BBAD15_g3845	beta-1,3-mannanase orth. VHEMI03572	GenBank
						Periglandula	Periglandula ipomoeae IasaF13	AFRD01000234 contig00234	pseudogene: stop codons in frame	plant (Ipomoeeae)#	arom.aa aminotransferase cyto/mito orth. VDAG_04481	DUF2461 hypothetical protein orth. MBR_02436	GenBank
						Pochonia	Pochonia chlamydosporia (Metacordyceps chlamydosporia) 123/170	I1G_00003870/VFPPC_00787		worms (nematodes)^	heterokaryon incompability HET domain orth. NECHADRAFT_28110	fatty acid catabolic C6 zinc transcription factor orth. X797_006965	GenBank
						Torrubiella	Torrubiella hemipterigena (Verticillium hemipterigenum)	VHEMI01324		insect^	MFS transporter VHEMI01325	AB hydrolase VHEMI01323	GenBank
					Cordycipitaceae	Beauveria	Beauveria bassiana (Cordyceps bassiana) ARSEF 2860/D1-5/ARSEF 8028/ARSEF 5078	BBA_01450*/BBAD15_g3846*/BB8028_0002*/BB5078_0330.1*/BB8028_0002g07890/JAU2 WOFN01000475 Scaffold_476, ERL836 PPTI01000002 contig2, Bv 062 MAQY01000019 BBCIIBUN020, JEF-007 MRVG01000003 contig3	3rd intron bad spliced non-canonical GC-AG	insect^	unknown mitochondrial BBA_01451/BBAD15_g3845/BB8028_0002g07880	aspartate aminotransferase cyto/mito BBA_01449	GenBank
							Beauveria pseudobassiana KACC 47484	LUDX01000444 contig_4143	3rd intron non-canonical GC-AG	insect^	unknown mitochondrial orth. BBA_01451	aspartate aminotransferase cyto/mito orth. BBA_01449	GenBank
							Beauveria rudraprayagi MTCC 8017	JMNB01003336	3rd intron non-canonical GC-AG	insect^	unknown mitochondrial orth. BBA_01451	aspartate aminotransferase cyto/mito orth. BBA_01449	GenBank
							Beauveria sp. IMV 00265	MSJG02000651 jcf7180000159443	3rd intron non-canonical GC-AG	insect^	unknown mitochondrial orth. BBA_01451	aspartate aminotransferase cyto/mito orth. BBA_01449	GenBank
						Cordyceps	Cordyceps brongniartii RCEF 3172	BBO_05745	3rd intron bad spliced non-canonical GC-AG	insect^	unknown mitochondrial BBO_05746	aspartate aminotransferase cyto/mito BBO_05744	GenBank
							Cordyceps cicadae BA-001/CC02/ZJ1611	AEIW01000440 contig00464+AEIW01000928 contig00966/MWMN01000252 CCAD_Scf00252/WJIA01000516 contig516		insect^	unknown mitochondrial orth. BBA_01451/BBAD15_g3845	aspartate aminotransferase cyto/mito orth. BBA_01449	GenBank
							Cordyceps confragosa (Lecanicillium lecanii) RCEF 1005, UM487	LEL_01116, LLEC1_05433	1st and 4th introns non-canonical GC-AG	insect^	unknown mitochondrial LEL_01115=LLEC1_05434	beta-1,3-mannanase LEL_01117 orth. VHEMI03572 (next:aspartate aminotransferase cyto/mito orth. BBA_01449)/n.d.	GenBank
							Cordyceps (Isaria) farinosa (Paecilomyces farinosus) MTCC 4114	JMNC01001043/KACC 47486 LUFE01000004 contig_3742	3rd intron non-canonical GC-AG	insect^	unknown mitochondrial orth. BBA_01451/BBAD15_g3845	aspartate aminotransferase cyto/mito orth. CCM_05388	GenBank
							Cordyceps (Isaria) fumosorosea (Paecilomyces fumosoroseus) ARSEF 2679	ISF_05603		insect^	unknown mitochondrial ISF_05602	aspartate aminotransferase cyto/mito ISF_05604	GenBank
							Cordyceps militaris CM01/01	CCM_05387/MQTM01000008 contig5	3rd intron bad spliced non-canonical GC-AG	insect^	unknown mitochondrial CCM_05386	aspartate aminotransferase cyto/mito CCM_05388	GenBank
							Cordyceps javanica IJ1G/IJ2G	IF1G_02764/IF2G_02685	3rd intron bad spliced non-canonical GC-AG	insect^	unknown mitochondrial IF1G_02765=IF2G_02686	aspartate aminotransferase cyto/mito IF1G_02763=IF2G_02684	GenBank
							Cordyceps pruinosa KACC 44470	LUFD01000915 contig_2622	3rd intron bad spliced non-canonical GC-AG	insect^	unknown mitochondrial orth. BBA_01451	n.d.	GenBank
							Cordyceps tenuipes KACC 47485	LUFF01000188 contig_1052	3rd intron bad spliced non-canonical GC-AG	insect^	unknown mitochondrial orth. BBA_01451	aspartate aminotransferase cyto/mito orth. CCM_05388	GenBank
						Lecanicillium	Lecanicillium fungicola 150-1	FWCC01000223		fungi (Agaricus)^	unknown mitochondrial orth. BBA_01451	FMN-binding transcriptional regulator orth. NECHADRAFT_95966 (next: aspartate aminotransferase cyto/mito orth. ISF_05604)	GenBank
							Lecanicillium psalliotae HWLR35	PHFE01000107 scaffold125		insect^	unknown mitochondrial orth. BBA_01451	beta-1,3-mannanase orth. VHEMI03572 (next:aspartate aminotransferase cyto/mito orth. BBA_01449)	GenBank
							Lecanicillium sp. MT-2017a AZ2/CA11/CA13	PXYO01000215 AZ2_615/PXYN01000419 CA11_849/PXYM01000151 CA13_569		human^	ankyrin repeat-containing protein homol. IFM46972_04117	C6 zinc finger transcription factor orth. A9K55_004929	GenBank
					Ophiocordycipitaceae	Purpureocillium	Purpureocillium lilacinum (Paecilomyces lilacinus) TERIBC 1/PLBJ-1/PLFJ-1	LOFA01000001/LSBH01000005 scaffold00005/LSBI01000002 scaffold00002		insect^	putative HC-toxin MFS efflux carrier orth. UCREL1_165	MFS sugar transporter orth. MAM_04979	GenBank
						Tolypocladium	Tolypocladium (Elaphocordyceps) ophioglossoides CBS100239	TOPH_07450		fungi (Elaphomyces)^	unknown bacterial DUF3604 acetylesterase (metal-dependent endoglucanase fold) PFICI_12861	unknown kinase-like TOPH_07449	GenBank
							Tolypocladium paradoxum NRBC 100945	TPAR_08395+TPAR_08396	1st intron non-canonical GC-AG	insect^	quinate repressor protein TPAR_08394	carboxymuconolactone decarboxylase family TPAR_08397	GenBank
					Nectriaceae	Aquanectria	Aquanectria penicillioides NNIBRFG19	PYIU01000005 Scaffold5		plant^	O-acetyltransferase cas1 orth. AK830_g10007	metal-dependent amidase/aminoacylase/carboxypeptidase orth. P171DRAFT_434496	GenBank
						Calonectria	Calonectria leucothoes (Cylindrocladium leucothoes) CBS 109166	Cl1_contig_622 locus NAJI01000622		plant^	MFS transporter orth.NECHADRAFT_95146	MFS quinate(?) transporter orth. NECHADRAFT_50091	GenBank
							Calonectria pseudonaviculata CBS 139394	CpsSB_contig_322 locus JYJY01000289		plant^	HET heterokaryon incompability NACHT/HET-E-1 homol. MMYC01_206401	MFS quinate(?) transporter orth. NECHADRAFT_50091	GenBank
							Calonectria pseudoreteaudii YA51	MOCD01001429 scaffold33_4		plant^	HET heterokaryon incompability NACHT/HET homol. PFICI_11884 (inbetween: kinase pseudogene)	MFS quinate(?) transporter orth. NECHADRAFT_50091	GenBank
						Coccinonectria	Coccinonectria pachysandricola JAC16-16	QUZF01000010 Cpachysandricola_JAC1616_contig_10		plant^	amino acid/polyamine transporter orth. AK830_g1420	O-acetyltransferase cas1 orth. AK830_g10007	GenBank
						Corinectria	Corinectria fuckeliana IMI 342667	QGQC01000583 CfuckelianaIMI342667_contig_583		plant^	terpenoid synthase orth. AK830_g11664	O-acetyltransferase cas1 orth. AK830_g10007	GenBank
						Fusarium	Fusarium acuminatum (Gibberella acuminata) CS5907	CBMG010001300 contig CS5907-c001304		plant^	unknown orth. FOCG_06340	sarcosine oxidase cyto/mito orth. FAVG1_02960	GenBank
							Fusarium ambrosium NRRL 20438	CDV31_007685		insect^	sarcosine oxidase cyto/mito CDV31_007684	HET-domain-containing protein CDV31_007686	GenBank
							Fusarium asiaticum NRRL6101/NRRL28720	contig_33 locus LHTY01000094/contig_145 locus LHTZ01000152		plant^	unknown Smc orth. FPSE_04441	sarcosine oxidase cyto/mito orth. FPSE_04439	GenBank
							Fusarium avenaceum (Gibberella avenacea) Fa05001/FaLH03/FaLH27	FAVG1_02959/JQGD01000026/JQGE01000021		plant^	unknown membrane DUF2306 FAVG1_02958	sarcosine oxidase cyto/mito FAVG1_02960	GenBank
							Fusarium sp. JS626 avenaceum-like, tricinctum sp. complex	JWIV01000063		plant^	unknown membrane DUF2306 orth. FAVG1_02958	sarcosine oxidase cyto/mito orth. FAVG1_02960	GenBank
							Fusarium sp. AF-4 NRRL62579	CEP52_015950		plant^	sarcosine oxidase cyto/mito CEP52_015951	HET heterokaryon incompability CEP52_015949	GenBank
							Fusarium sp. AF-6 NRRL62590 oxysporum-like	CEP53_004766		plant^	sarcosine oxidase cyto/mito CEP53_004767	HET heterokaryon incompability CEP53_004764	GenBank
							Fusarium sp. AF-8 NRRL62584 oxysporum-like	CEP54_011576		plant^	sarcosine oxidase cyto/mito CEP54_011575	HET heterokaryon incompability CEP54_011578	GenBank
							Fusarium azukicola NRRL 54364	MAEG01019808 Contig19809.1+MAEG01003201 Contig3201.1		plant^	n.d.	PEBP-like orth. NECHADRAFT_88114	GenBank
							Fusarium brasiliense NRRL 31757	MAEC01000364 contig364.1		plant^	n.d.	PEBP-like orth. NECHADRAFT_88114 (next: C6 zinc finger transcription factor orth. NECHADRAFT_102200)	GenBank
							Fusarium circinatum FSP 34/GL1327	AYJV01003357 contig03543/JRVE01000051 Scaffold51	pseudogene in FSP 34 strain. 2 bp deletion near 3'end/2nd intron non-canonical GT-TA	plant^	sodium/hydrogen exchanger protein orth. FVEG_12082	sarcosine oxidase cyto/mito orth. FAVG1_02960	GenBank
							Fusarium coffeatum FIESC_28	FIESC28_05641		plant^	mitochondrial succinyl-CoA ligase ADP-forming subunit beta FIESC28_05642	nitrate reductase (NADPH) FIESC28_05640	GenBank
							Fusarium culmorum CS7071	CBMH010001462 contig CS7071_c001466	6 introns	plant^	unknown orth. FGSG_13244 (artifact?)	sarcosine oxidase cyto/mito orth. FAVG1_02960	GenBank
							Fusarium cuneirostrum NRRL 31157	MAEA01000438 contig437.1		plant^	n.d.	PEBP-like orth. NECHADRAFT_88114 (next: C6 zinc finger transcription factor orth. NECHADRAFT_102200)	GenBank
							Fusarium equiseti CS3069	CBMI010002768 contig CS3069_c002770, BN850_0091130+BN850_0091140	bad spliced	plant^	n.d.	n.d.	GenBank
							Fusarium euwallaceae HFEW-16-IV-019	NHTE01000472 scaffold00469		plant^	sarcosine oxidase cyto/mito orth. NECHADRAFT_88125	HET heterokaryon incompability orth. NECHADRAFT_88127 (next: C6 zinc transcription factor orth. NECHADRAFT_54731)	GenBank
							Fusarium fasciculatum NRRL 13405	FIE12Z_3201		plant^	mitochondrial succinyl-CoA ligase ADP-forming subunit beta FIE12Z_3202	nitrate reductase (NADPH) FIE12Z_3200	GenBank
							Fusarium floridanum NRRL62606	CEP51_006956		plant^	sarcosine oxidase cyto/mito CEP51_006955	HET heterokaryon incompability CEP51_006958	GenBank
							Fusarium graminearum (Gibberella zeae) CS3005/PH-1	FG05_07904*/FGSG_07904*/KM588204	unspliced 5th intron non-canonical GC-AG	plant (graminoids)^#	unknown Smc FG05_07905/FGSG_07905	sarcosine oxidase cyto/mito FG05_07903/FGSG_07903	GenBank
							Fusarium hostae Hy9/Hy14	NJCR01002408 F.hostae_Hy9_contig_2409/NJCQ01002801 F.hostae_Hy14_contig_2801		plant (graminoids)^#	(Hy9, Hy14) unknown orth. FOXG_18655	(Hy9, Hy14) glycosyl hydrolase zinc-finger orth. FOTG_10970	GenBank
							Fusarium kuroshium UCR3666	CDV36_011493		plant^	sarcosine oxidase cyto/mito CDV36_011492	HET heterokaryon incompability CDV36_011495	GenBank
							Fusarium langsethiae F1201059	FLAG1_07112	bad spliced, unexcised non-canonical 1st intron GC-AG,3'end bad spliced	plant^	transposase rve orth. FOC4_g10001484	unknown mitochondrial orth. FOTG_10967	GenBank
							Fusarium longipes NRRL 20695	FLONG3_2949, FLONG3_7194	two astAs	n.d.	capsule polysaccharide biosynthesis FLONG3_2950, polymerase histidinol phosphatase-like FLONG3_7195	tam domain methyltransferase FLONG3_2947, 6-hydroxy-d-nicotine oxidase FLONG3_7192	GenBank
							Fusarium mangiferae MRC7560	FMAN_06178		plant^	sodium/hydrogen exchanger protein FMAN_06177	sarcosine oxidase cyto/mito FMAN_06179	GenBank
							Fusarium meridionale NRRL28721/NRRL28723	LHUA01000470 contig_259 /LHUB01000178 contig_10		plant^	unknown Smc FG05_07905/FGSG_07905	sarcosine oxidase cyto/mito orth. FAVG1_02960	GenBank
							Fusarium moniliforme (Gibberella fujikuroi) IMI 58289/KSU X-10626/KSU 3368	FFUJ_14517/LW93_9953	2nd intron bad spliced, 4th intron non-canonical GT-CA	plant^	sodium/hydrogen exchanger protein (locus omitted) orth. FOMG_03481	sarcosine oxidase cyto/mito FFUJ_14518/LW93_9952/LW94_9131	GenBank
							Fusarium nygamai MRC8546	LBNR01000010 scaffold0000010		plant^	sodium/hydrogen exchanger protein orth. FVEG_12082	sarcosine oxidase cyto/mito orth. FOIG_14498	GenBank
							Fusarium oxysporum FOSC 3-a	FOYG_01075, FOYG_02352	two astAs	human^	unknown FOYG_01074 (before:sodium/hydrogen exchanger protein FOYG_01073), C2H2 zinc finger transcription factor FOYG_02353	sarcosine oxidase cyto/mito FOYG_01076, unknown FOYG_02351	GenBank
							Fusarium oxysporum Fo_A13	BFJ69_g1124		plant^	sodium/hydrogen exchanger protein BFJ69_g1129	sarcosine oxidase cyto/mito BFJ69_g1125	GenBank
							Fusarium oxysporum Fo_A28	BFJ68_g5787, BFJ68_g10343	two astAs	plant^	sodium/hydrogen exchanger protein BFJ68_g5788, unknown bacterial DUF3604 acetylesterase (metal-dependent endoglucanase fold) BFJ68_g10342	sarcosine oxidase cyto/mito BFJ68_g5786, cellulase BFJ68_g10356	GenBank
							Fusarium oxysporum Fo47	FOZG_03402		plant#	unknown FOZG_03401 (before:sodium/hydrogen exchanger protein FOZG_03402)	sarcosine oxidase cyto/mito FOZG_03403	GenBank
							Fusarium oxysporum Fo5176	FOXB_14897, FOXB_10679	two astAs	plant^	n.d., unknown bacterial DUF3604 acetylesterase (metal-dependent endoglucanase fold) FOXB_10680	sarcosine oxidase cyto/mito FOXB_14898, unknown FOXB_10678	GenBank
							Fusarium oxysporum f. sp. ciceris	MEHF01000019 scaffold_0019	1st intron 177bp	plant^	sodium/hydrogen exchanger protein orth. FVEG_12082	sarcosine oxidase cyto/mito orth. FAVG1_02960	GenBank
							Fusarium oxysporum f. sp. conglutinans race 2 54008	FOPG_13746		plant^	endoglucanase 63 FOPG_13747	unknown FOPG_13745	GenBank
							Fusarium oxysporum f. sp. cubense race 1	FOC1_g10005980, FOC1_g10009327	two astAs	plant^	sodium/hydrogen exchanger protein FOC1_g10005979, unknown bacterial DUF3604 acetylesterase (metal-dependent endoglucanase fold) (bad sliced?) FOC1_g10009328	sarcosine oxidase cyto/mito FOC1_g10005981, FOC1_g10009326	GenBank
							Fusarium oxysporum f. sp. cubense tropical race 4 54006	FOIG_14497		plant^	sodium/hydrogen exchanger protein FOIG_14496	sarcosine oxidase cyto/mito FOIG_14498	GenBank
							Fusarium oxysporum f. sp. cucumerinum Foc001/Foc018/Foc021/Foc035	MAKZ01000143 Foq001_contig_143/MABM01000293 Foq018_contig_293/MABL01000759 Foq021_contig_760/MABO01000573 Foq035_contig_574		plant^	sodium/hydrogen exchanger protein orth. FVEG_12082	sarcosine oxidase cyto/mito orth. FAVG1_02960	GenBank
							Fusarium oxysporum f. sp. lycopersici MN25	FOWG_03192	only 2nd astA	plant^	unknown bacterial DUF3604 acetylesterase (metal-dependent endoglucanase fold) FOWG_02218	unknown FOWG_03193	GenBank
							Fusarium oxysporum f. sp. lycopersici 4287	FOXG_03775		plant^	sodium/hydrogen exchanger protein orth. FVEG_12082	sarcosine oxidase cyto/mito orth. FAVG1_02960	GenBank
							Fusarium oxysporum f. sp. medicaginis Fom-5190a	LSNI01000133 contig_133		plant^	sodium/hydrogen exchanger protein orth. FVEG_12082	sarcosine oxidase cyto/mito orth. FAVG1_02960	GenBank
							Fusarium oxysporum f. sp. melonis 26406/Fom009/Fom011	FOMG_03478/MAMA01000308 contig_308/MAMC01000122 contig_122		plant^	unknown FOMG_03477 (before:sodium/hydrogen exchanger protein FOMG_03476)	sarcosine oxidase cyto/mito FOMG_03479	GenBank
							Fusarium oxysporum f. sp. niveum Fon005/Fon010/Fon013/Fon019/Fon020/Fon021/Fon037	MAKY01000523 Fon005blob3c_contig_524/MALB01000397 Fon010_contig_397/Fon013blob2c_contig_54 locus MALC01000054/Fon019blob2c_contig_245 locus MAMH01000244/Fon020_contig_253 locus MALE01000253/MALG01000079 Fon021blob3c_contig_79/MALF01000229 Fon037_contig_229		plant^	sodium/hydrogen exchanger protein orth. FVEG_12082	sarcosine oxidase cyto/mito orth. FAVG1_02960	GenBank
							Fusarium oxysporum f. sp. pisi HDV247	FOVG_02216	only 2nd astA	plant^	unknown bacterial acetylesterase (metal-dependent endoglucanase fold) DUF3604 FOVG_03191	unknown FOVG_02215	GenBank
							Fusarium oxysporum f. sp. radicis-cucumerinum Forc016/Forc024/Forc031	MABQ01000101 contig_101/MABR01000168 contig_169/MABS01000140 contig_141		plant^	sodium/hydrogen exchanger protein orth. FVEG_12082	sarcosine oxidase cyto/mito orth. FAVG1_02960	GenBank
							Fusarium oxysporum f. sp. radicis-lycopersici 26381	FOCG_06341, FOCG_00194	two astAs	plant^	unknown FOCG_06340 (before:sodium/hydrogen exchanger protein FOCG_06339), unknown bacterial DUF3604 acetylesterase (metal-dependent endoglucanase fold) FOCG_00195	sarcosine oxidase cyto/mito FOCG_06342, unknown FOCG_00193	GenBank
							Fusarium oxysporum f. sp. raphani 54005	FOQG_15483	only 2nd astA	plant^	unknown bacterial DUF3604 acetylesterase (metal-dependent endoglucanase fold) FOQG_15482	unknown FOQG_15484	GenBank
							Fusarium oxysporum f. sp. vasinfectum 25433	FOTG_08412	only 2nd astA	plant^	unknown bacterial DUF3604 acetylesterase (metal-dependent endoglucanase fold) FOTG_08413	unknown FOTG_08411	GenBank
							Fusarium phaseoli NRRL 31156	MAEB01000738 contig738.1		plant^	n.d.	phosphatidylethanolamine-binding protein orth. NECHADRAFT_88114 (next: C6 zinc finger binuclear cluster orth. NECHADRAFT_102200)	GenBank
							Fusarium pininemorale CMW 25243	NFZR01000026 contig0000026		plant^	sodium/hydrogen exchanger protein orth. FVEG_12082	sarcosine oxidase cyto/mito orth. FAVG1_02960	GenBank
							Fusarium poae 2516	FPOA_10846		plant^	unknown FPOA_10847	rve superfamily transposase FPOA_10844 (next: sarcosine oxidase cyto/mito FPOA_10845)	GenBank
							Fusarium proliferatum (Gibberella intermedia) NRRL62905/ET1/ITEM 2341/Fp_A8	FPRN_06292/FPRO_06460/FPRO05_08438/BFJ72_g575		plant^	sodium/hydrogen exchanger protein FPRN_06291/FPRO_06458/FPRO05_08439/BFJ72_g561	sarcosine oxidase cyto/mito FPRN_06293/FPRO_06461/FPRO05_08437/unknown BFJ72_g562	GenBank
							Fusarium pseudograminearum CS3096	FPSE_04440		plant (graminoids)^#	unknown Smc FPSE_04441	sarcosine oxidase cyto/mito FPSE_04439	GenBank
							Fusarium sambucinum (Gibberella pulicaris) MUCL 31741	KM588205		plant (potato)^	n.d.	n.d.	GenBank
							Fusarium solani (Nectria haematococca) mpVI 77-13-4	NECHADRAFT_88126	bad spliced non-canonical 2nd intron GT-GG	plant^	sarcosine oxidase cyto/mito NECHADRAFT_88125	unknown heterokaryon incompability NECHADRAFT_88127 (next: C6 zinc transcription factor NECHADRAFT_54731)	GenBank
							Fusarium sp. JS1030 Fusarium solani sp. complex	JWIW01000092 scaffold19, JWIW01000099 scaffold13		plant^ (Distylium racemosum)	unknown cyto/mito orth. TRIVIDRAFT_62250, alpha-l-rhamnosidase orth. NECHADRAFT_85306	unknown methyltransferase orth. NECHADRAFT_45683 (next:heterokaryon incompability protein orth. NECHADRAFT_88127), fg-gap repeat family integrin-like rhamnogalacturonan lyase yesW orth. NECHADRAFT_34851	GenBank
							Fusarium sporotrichioides NRRL 3299	FSPOR_1887		plant^ (corn)	sarcosine oxidase cyto/mito FSPOR_1888	capsule polysaccharide biosynthesis FSPOR_1885	GenBank
							Fusarium temperatum CMWF389	LJGR01000005 Scaffold5		plant^	sodium/hydrogen exchanger protein orth. FVEG_12082	sarcosine oxidase cyto/mito orth. FAVG1_02960	GenBank
							Fusarium tucumaniae NRRL 31781/NRRL 31096/NRRL 34546	MAEE01001583 Contig1583.1/MAED01000822 Contig822.1/MAEF01018727 Contig18727.1		plant^	n.d.	phosphatidylethanolamine-binding protein orth. NECHADRAFT_88114 (next: C6 zinc finger binuclear cluster orth. NECHADRAFT_102200)	GenBank
							Fusarium udum (Gibberella indica) F-02845	NIFK01000003 scaffold3		plant^	unknown bacterial orth. DUF3604 acetylesterase (metal-dependent endoglucanase fold) FOTG_08413	sarcosine oxidase cyto/mito orth. FAVG1_02960	GenBank
							Fusarium venenatum A3/5	FVRRES_12753		plant^	unknown Smc FVRRES_12755	sarcosine oxidase cyto/mito FVRRES_12752	GenBank
							Fusarium verticillioides (Gibberella moniliformis) 7600	FVEG_12081		plant^	sodium/hydrogen exchanger protein FVEG_12082	sarcosine oxidase cyto/mito FVEG_12080	GenBank
							Fusarium virguliforme Mont-1	AEYB01000141 Contig1.7		plant^	sarcosine oxidase cyto/mito orth. NECHADRAFT_88125	PEBP-like orth. NECHADRAFT_88114 (next: C6 zinc finger transcription factor orth. NECHADRAFT_102200)	GenBank
						Dactylonectria	Dactylonectria macrodidyma (Ilionectria, Neonectria,Cylindrocarpon macrodidymum) JAC 15-245	JYGD01000441 Ilyonectria_contig_456		plant^	O-acetyltransferase orth. NECHADRAFT_88136	3-hydroxyacyl-CoA dehydratase orth. V492_00608	GenBank
							Dactylonectria torresensis BV-349/BV-745/BV-666	VYKH01000046 NODE_46_length_167188_cov_5.640335/VYKF01000026 NODE_26_length_231272_cov_6.922594/VYKG01000081 NODE_81_length_161228_cov_9.172116		plant^	O-acetyltransferase cas1 orth. AK830_g10007	3-hydroxyacyl-CoA dehydratase orth. V492_00608	GenBank
						Nectria	Nectria sp. B-13	NOKP01000009 scaffold9		soil	RNA-directed DNA polymerase from mobile element jockey orth. MGU_10878	O-acetyltransferase cas1 orth. AK830_g10007	GenBank
						Neonectria	Neonectria ditissima (Neonectria galligena, Fusarium mali) R09/05 /RS 305p/RS 324p	AK830_g12518/LDPK01000016 N305S30/LDPL01000012 N324S4	bad spliced last intron non-canonical GC-AG	plant (apple)^	Ser/Thr CAMK protein kinase homol. CGLO_07773	unknown AK830_g12519	GenBank
							Neonectria hederae CBS 714.97	QGQB01000023 NhederaeCBS71497_contig_23		plant^	het-s domain homol. CDV31_010870	O-acetyltransferase cas1 orth. AK830_g10007	GenBank
							Neonectria punicea CBS 119724	QGQA01000888 NpuniceaCBS119724_contig_889		plant^	het-s domain homol. CDV31_010870	O-acetyltransferase cas1 orth. AK830_g10007	GenBank
						Ilyonectria	Ilyonectria mors-panacis g3b	PPHJ01000019 Consensus_Contig18, PPHJ01000063 Consensus_Contig62	two astAs	plant^	C6 zinc finger transcription factor orth. FVEG_02409, arrestin-like homol. K441DRAFT_673154	short chain dehydrogenase orth. K441DRAFT_691782, unknown kinase-like orth. VDAG_05288	GenBank
						Pseudonectria	Pseudonectria buxi AR2414	QUZG01000164 Pbuxi_AR2714_contig_165		plant^	guanine deaminase orth. CGLO_15986	MFS siderochrome iron transporter 1 orth. CEP51_010418	GenBank
					Sarocladiaceae	Sarocladium	Sarocladium brachiariae HND5	RQPE01000001 tig00000000		plant#	PRKR-interacting protein DUF1168 orth. FAVG1_04995	CFEM-domain orth. VHEMI07170	GenBank
					Stachybotryaceae	Stachybotrys	Stachybotrys chartarum IBT 7711/IBT 40293/IBT 40288	S7711_05922/S40293_03909/S40288_07300	2nd intron bad spliced, 13 bp less from the AG site	plant$	LINE transposon I_Ele39 in IBT 7711/IBT 40288 (before: BCS1-mitochondrial chaperone S7711_05921)/BCS1-mitochondrial chaperone S40293_03910	DJ-1 domain glutamine amidotransferase S7711_05923/S40293_03908/S40288_07298	GenBank
							Stachybotrys chlorohalonata IBT 40285	S40285_07956	2nd intron bad spliced, 13 bp less from the AG site	plant$	BCS1-mitochondrial chaperone S40285_07955	n.d.	GenBank
							Stachybotrys echinata JCM 22618	BCHF01000002 scaffold_1, BCHF01000003 scaffold_2, BCHF01000004 scaffold_3	three astAs (1st pseudogene:161bp long 2nd intron 3rd intron non-canonical GC-AG stop after 3rd, 4th and 5th intron, 3rd astA: 224bp long 2nd intron)	plant$	transposase orth. FOXB_17779, unknown bacterial DUF3604 acetylesterase (metal-dependent endoglucanase fold) orth. PFICI_12861, BCS1-mitochondrial chaperone orth. S7711_05921	retrovirus-related Pol polyprotein from transposon TNT 1-94 homol. EPUS_09349, C6 zinc finger transcription factor orth. FOPG_14094, MFS transporter SAPIO_CDS6332	GenBank
				Hypocreales incertae sedis		Acremonium	Acremonium chrysogenum ATCC 11550	ACRE_011940		plant$	alpha-mannosidase ACRE_011930	unknown ACRE_011950	GenBank
						Sarocladium	Sarocladium strictum (Acremonium strictum) IMI 501407	OKRM01000012 scaffold00012, OKRM01000008 scaffold00008	two astAs	plant$^#	PRKR-interacting protein DUF1168 orth. FAVG1_04995,C6 zinc finger transcription factor homol. FOWG_17403	CFEM-domain orth. VHEMI07170, unknown DUF1766 helicase-like homol. CORC01_02499	GenBank
						Sarocladium	Sarocladium oryzae Saro-13/JCM 12450	LOPT01001697 Contig1720/BCHE01000001 scaffold_0		plant^	PRKR-interacting protein DUF1168 orth. FAVG1_04995	CFEM-domain orth. VHEMI07170	GenBank
				Microascales	Microascaceae	Lomentospora	Lomentospora prolificans JHH-5317	jhhlp_008364, jhhlp_008515	two astAs	human^	unknown jhhlp_008363, unknown bacterial DUF3604 acetylesterase (metal-dependent endoglucanase fold) jhhlp_008516	C6 zinc finger transcription factor jhhlp_008365, cellulase jhhlp_008514	GenBank
						Scedosporium	Scedosporium apiospermum (Pseudallescheria apiosperma) IHEM 14462/HDO1	SAPIO_CDS10304/MVOQ01000014 scaffold14	bad spliced before-last intron, excised one instead two	human^	pseudogene of mitochondrial isocitrate dehydrogenase orth. SAPIO_CDS10305	C6 zinc finger transcription factor SAPIO_CDS10303	GenBank
							Scedosporium aurantiacum WM 09.24	JUDQ01000212	unusual last intron (after RALAMAMVIMGANIA)	human^	n.d.	C6 zinc finger transcription factor orth. SAPIO_CDS10303	GenBank
							Scedosporium boydii IHEM 23826	NJFT01000095 ScedBo_IHEM23826_contig095_length:138689		human^	isocitrate dehydrogenase mito [NAD] subunit 2 orth. SPI_06110	C6 zinc finger transcription factor orth. SAPIO_CDS10303	GenBank
							Scedosporium dehoogii 120008799-01/4	PGIR01000083 ScedDe_120008799.01.4_contig083		soil	FAD/NAD(P)-dependent mitochondrial oxidoreductase orth. BP6252_10238	C6 zinc finger transcription factor orth. SAPIO_CDS10303	GenBank
			Sordariomycetidae	Diaporthales	Diaporthaceae	Diaporthe	Diaporthe ampelina DA912/S3MP	UCDDA912_g03242, UCDDA912_g00351/LWAD01000297 scaffold_297, LWAD01000006 scaffold_6	two astAs, 2nd bad spliced	plant (grapewine)^	peptidase S28 (kinesin family) orth. DACRYDRAFT_13211/beta-1,4-glucosidase orth. O988_04256	acid phosphatase phoA UCDDA912_g03241/unknown F-box UCDDA912_g00352	GenBank
							Diaporthe aspalathi MS-SSC91	LJJS01001152, LJJS01001661	two astAs	plant^	peptidase S28 (kinesin family) DHEL01_v210151	acid phosphatase phoA UCDDA912_g03241/unknown orth. M419DRAFT_4756	GenBank
							Diaporthe helianthi 7/96	DHEL01_v210152		plant^	n.d.	acid phosphatase phoA DHEL01_v210153	GenBank
							Diaporthe longicolla MSPL 10-6 74857/TWH P74 2	AYRD02012343/JUJX01000076, AYRD02010610/JUJX01000039	two astAs	plant^	peptidase S28 (kinesin family) orth. PHLGIDRAFT_299033 (before: replication factor c orth. UCDDA912_g01962)/cytochrome P450 orth. HIM_09705	acid phosphatase phoA UCDDA912_g03241/n.d.	GenBank
						Stenocarpella	Stenocarpella maydis A1-1	NQMI01000147 scaffold147		plant^	cell surface spherulin 4 orth. UCDDA912_g03240	acid phosphatase phoA orth. DHEL01_v210153	GenBank
					Gnomoniaceae	Ophiognomonia	Ophiognomonia clavigignenti-juglandacearum ATCC 36624, SCJ2, SCJ3, P005, WB22, GA11, GA51, and BUD23	PYFS01002047 ocj_189/MUZL01003801 contig3964/AEGN01006255 contig06652		plant^	cation efflux protein orth. DHEL01_v209835	penicillin-binding protein orth. UCDDA912_g10336	GenBank
					Juglanconidaceae	Juglanconis	Juglanconis juglandina CBS 121083	MUZJ01014371 contig14379		plant^	MFS nicotinic acid transporter Tna1 homol. BBO_02739	mitochondrial carrier orth. BD289DRAFT_34637	GenBank
							Juglanconis oblonga MAFF 410216/AR4414	MUZH01003582 contig3588/MUZH01003582 contig3588		plant^	cation efflux protein orth. DHEL01_v209835	xyloglucanase orth. UCDDA912_g08828	GenBank
							Juglanconis sp. DMW523	MUZK01002812 contig2815		plant^	MFS transporter homol. AYL99_05418	n.d.	GenBank
				Magnaporthales	Magnaporthaceae	Falciphora	Falciphora (Harpophora) oryzae R5-6-1	JNVV01000009		plant#	CFEM-domain orth. GGTG_08702	ribonuclease H-like orth. GGTG_08695	GenBank
						Gaeumannomyces	Gaeumannomyces tritici R3-111a-1	GGTG_08696*	last intron unspliced	plant^	unknown GGTG_08697	ribonuclease H-like GGTG_08695	GenBank
						Magnaporthiopsis	Magnaporthiopsis poae	MAPG_11660*	last intron unspliced	plant^	HET heterokaryon incompability MAPG_11659	ribonuclease H-like MAPG_11661	GenBank
						Pyricularia	Pyricularia sp. CBS 133598	PspLS_00197		plant^	unknown bacterial DUF3604 acetylesterase (metal-dependent endoglucanase fold) PspLS_00198	unknown PspLS_00196	GenBank
				Ophiostomatales	Ophiostomataceae	Ophiostoma	Ophiostoma piceae UAMH 11346	F503_06162*	2 first introns bad spliced	plant^	putative homocysteine S-methyltransferase F503_06161	Ser/Thr protein kinase F503_06163	GenBank
							Ophiostoma novo-ulmi subsp. novo-ulmi H327	AMZD01000110+AMZD01000111		plant^	Ser/Thr metallophosphatase orth. SPBR_03048	Ser/Thr protein kinase orth. F503_02179 (other than above!)	GenBank
						Rafaella	Raffaelea albimanens CBS	PCDJ01000008 271.70 Ralb_5		plant^/insects$	peptidase (only leader seq 40 aa) homol. TRIATDRAFT_282448	arginase orth. UCREL1_7170	GenBank
							Raffaelea arxii CBS	PCDH01000001 273.70 scaffold_0		plant^/insects$	methyltransferase-like kinase domain homol. CT0861_02542	transcription factor orth. AYO21_11636	GenBank
							Raffaelea lauricola RL570/CBS 129006	PCDG01000024 scaffold_23/QDHB01000054 Raffaelea_lauricola_C2646_contig_54		plant^	cytochrome p450 monooxygenase orth. CMQ_8269	unknown homol. DL98DRAFT_410753	GenBank
							Raffaelea ambrosiae CBS 185.64	PCDI01000003 scaffold_2		plant^/insects$	CCCH zinc finger orth. IQ06DRAFT_296761	short-chain dehydrogenase/reductase homol. Z518_10687	GenBank
							Raffaelea sp. RL272	PCDF01000253 scaffold_252		plant^/insects$	n.d.	Alpha/Beta hydrolase orth. BDV33DRAFT_80135	GenBank
				Sordariales	Chaetomiaceae	Chaetomium	Chaetomium cochliodes CCM F-232	LSBY01000011 contig00011		plant^$	metallophosphatase cell division orth. CHGG_02117	C6 zinc finger transcription factor orth. CHGG_02115	GenBank
							Chaetomium globosum CBS 148.51	CHGG_02116		dung/plant$	metallophosphatase cell division CHGG_02117	C6 zinc finger transcription factor CHGG_02115	GenBank
							Chaetomium thermophilum var. thermophilum DSM 1495	CTHT_0036290		dung	metal-dependent HD-phosphohydrolase CTHT_0036300	RNA-dependent RNA polymerase CTHT_0036280	GenBank
						Podospora	Podospora anserina S mat+	PODANSg09245 = Pa_1_710		dung (horse/cow)	putative FMN-dependent mitochondrial nitronate monooxygenase PODANSg09244	GPCR-like protein PODANSg09246	GenBank
							Podospora comata T	PODCO_100710		dung (horse)	putative FMN-dependent mitochondrial nitronate monooxygenase PODCO_100720	GPCR-like protein PODCO_100700	GenBank
				Togniniales	Togniniaceae	Phaeoacremonium	Phaeoacremonium minimum (P. aleophilum, Togninia minima) UCRPA7	UCRPA7_4334*(bad spliced)		plant (grapewine)^	periplasmic binding II protein UCRPA7_4333	peptidase S9 WD40-like beta propeller UCRPA7_4335	GenBank
			Xylariomycetidae	Xylariales	Amphisphaeriaceae	Pestalopsis	Pestalotiopsis fici W106-1	PFICI_12862		plant^#	unknown bacterial DUF3604 acetylesterase (metal-dependent endoglucanase fold) PFICI_12861	C6 zinc finger transcription factor PFICI_12863	GenBank
							Pestalotiopsis sp. JCM 9685	BCGF01000001	pseudogene: stop codon in 1st exon	n.d.	unknown bacterial DUF3604 acetylesterase (metal-dependent endoglucanase fold) orth. PFICI_12861	C6 zinc finger transcription factor orth. PFICI_12863	GenBank
					Apiosporaceae	Arthrinium	Arthrinium malaysianum STlab-iicb	QUSE01000010 scaffold1		fungi (Termitomyces)^	3 beta-hydroxysteroid dehydrogenase type 7 homol. M434DRAFT_7954	ankyrin and HET domain protein homol. K435DRAFT_968778	GenBank
							Arthrinium phaeospermum M.B.Ellis	QYRS01000008 tig00000146		plant#	unknown amidoligase-like homol. DL764_004939	unknown F-box-like mitochondrial homol. PspLS_07100	GenBank
					Microdochiaceae	Microdochium	Microdochium bolleyi J235TASD1	Micbo1qcDRAFT_122391, Micbo1qcDRAFT_179327	two astAs	plant^#	unknown Micbo1qcDRAFT_112687 (mannose binding lectin homol. A1O7_08832), unknown bacterial DUF3604 acetylesterase (metal-dependent endoglucanase fold) Micbo1qcDRAFT_179326 orth. PFICI_12861	transmembrane amino acid transporter Micbo1qcDRAFT_137523, unknown (2nd homologue in genome) Micbo1qcDRAFT_179328	GenBank
				Xylariales incertae sedis			Dicyma pulvinata 414-3	BJKQ01000008 Scaffold8		plant$	unknown bacterial DUF3604 acetylesterase (metal-dependent endoglucanase fold) orth. PFICI_12861	PWI domain-containing protein orth. K445DRAFT_248995	GenBank
							Phialemoniopsis curvata D216	E0L32_002503		diesel fuel	short chain dehydrogenase E0L32_002504	MFS transporter E0L32_002502	GenBank
		Dothideomycetes	Dothideomycetidae	Capnodiales	Capnodiaceae	Polychaeton	Polychaeton citri (Capnodium citri) CBS 116435	K431DRAFT_243781		plant#$	MFS siderophore iron transporter mirB K431DRAFT_319263	actin-related ARP5 K431DRAFT_220764	GenBank
					Cladosporiaceae	Cladosporium	Cladosporium cladosporioides TYU	NOXB01000009 Scaffold9, NOXB01000008 Scaffold8	two astAs	plant#	MFS transporter homol. V499_05544, acetylesterase (metal-dependent endoglucanase fold) DUF3604 orth. PspLS_00198	kinase-like orth. M436DRAFT_36584, glutathione-dependent formaldehyde-activating HDA1 complex subunit 3 GFA B9Z65_1886	GenBank
							Cladosporium phlei ATCC 36193	QZFA01000185 cph185/QZFA01000030 cph30	two astAs	plant^	unknown homol. B0A51_13764, PALP-dependent enzyme orth. B0A51_13319	metallo-dependent alkaline phosphatase orth. B0A51_03466, ARM repeat-containing elongation factor EF-3 orth. M409DRAFT_69976	GenBank
							Cladosporium sp. SL-16	PEGC01000031 contig31		soil	unknown DUF3328 homol. COCCADRAFT_108104	MFS transporter orth. B0A55_11338	GenBank
						Rachicladosporium	Rachicladosporium antarcticum CCFEE 5527	B0A48_04341, B0A48_08573+B0A48_08572	duplication: 2nd astA pseudogene bad spliced in genbank with 5'adjacent gene:745bp C insertion, W>stop codons 1036TGG>TAG, 1213TGG>TGA	plant#	Smr DUF1771-domain-containing protein B0A48_04342, Smr DUF1771-domain-containing protein orth. B0A51_00485	SGNH_hydrolase B0A48_08571, SGNH_hydrolase B0A48_04340	GenBank
							Rachicladosporium sp. CCFEE 5018	B0A51_00508, B0A51_00484	duplication: 1st astA bad spliced in genbank with 5'adjacent gene	plant#	Smr DUF1771-domain-containing protein orth. B0A48_04342, Smr DUF1771-domain-containing protein B0A51_00485	SGNH_hydrolase B0A51_00507, pentafunctional aroM synthase B0A51_00482	GenBank
					Dissoconiaceae	Dissoconium	Dissoconium aciculare CBS 342.82	K489DRAFT_379190		fungi (Erysiphales)^	unknown mitochondrial K489DRAFT_189358	unknown K489DRAFT_369594	GenBank
					Mycosphaerellaceae	Cercospora	Cercospora berteroae CBS538.71	CBER1_09366		plant^	C6 zinc finger transcription factor CBER1_09365	40S mitochondrial ribosomal protein S9 CBER1_09367	GenBank
							Cercospora beticola 09-40/ICMP 21690/ICMP 21692	CB0940_02708/PDUI01000008 flattened_line_12/PDUH01000009 flattened_line_14		plant^	acyl CoA-dependent ceramide synthase LAG1 ER/mito CB0940_02707	40S mitochondrial ribosomal protein S9 CB0940_02709	GenBank
							Cercospora canescens BHU	ANSM01003502		plant^	acyl CoA-dependent ceramide synthase LAG1 ER/mito orth. CERZMDRAFT_109275	40S mitochondrial ribosomal protein S9 orth. CERZMDRAFT_93657	GenBank
							Cercospora cf. flaellaris Arck_07	RJLU01000004 scaffold4		plant^	acyl CoA-dependent ceramide synthase LAG1 ER/mito orth. CERZMDRAFT_109275	37S mitochondrial ribosomal protein S9 orth. BST61_czeina2g001400	GenBank
							Cercospora kikuchii A3/ARG_18_001	RJLT01000002 scaffold2		plant^	acyl CoA-dependent ceramide synthase LAG1 ER/mito orth. CERZMDRAFT_109275	Elongation factor 1-gamma 1 orth. CB0940_02710/37S mitochondrial ribosomal protein S9 orth. BST61_czeina2g001400	GenBank
							Cercospora nicotianae CBS 131.32	POSS01000017 NODE_17_length_433410_cov_0.869632		plant^	acyl CoA-dependent ceramide synthase LAG1 ER/mito orth. CERZMDRAFT_109275	37S mitochondrial ribosomal protein S9 orth. BST61_czeina2g001400	GenBank
							Cercospora cf. sigesbeckiae PP_2012_071	RQIF01000009 scaffold9		plant^	acyl CoA-dependent ceramide synthase LAG1 ER/mito orth. CERZMDRAFT_109275	40S mitochondrial ribosomal protein S9 orth. CERZMDRAFT_93657	GenBank
							Cercospora sojina S9/FLS21/2.2.3N1	AHPQ01000217/MTBR01000015 119/QMID01000015 scaffold15/NFUF01000011 scaffold11		plant^	acyl CoA-dependent ceramide synthase LAG1 ER/mito orth. CERZMDRAFT_109275	40S mitochondrial ribosomal protein S9 orth. CERZMDRAFT_93657	GenBank
							Cercospora zeae-maydis SCOH1-5	CERZMDRAFT_81486		plant^	acyl CoA-dependent ceramide synthase LAG1 ER/mito CERZMDRAFT_109275	40S mitochondrial ribosomal protein S9 CERZMDRAFT_93657	GenBank
							Cercospora zeina CMW25467	BST61_czeina2g001200		plant^	acyl CoA-dependent ceramide synthase LAG1 ER/mito BST61_czeina2g001390	40S mitochondrial ribosomal protein S9 BST61_czeina2g001400	GenBank
						Exutisphaerella	Exutisphaerella (Mycosphaerella) laricina CBS 326.52	AWYE01000440		plant^	aquaporin orth. DOTSEDRAFT_152722	alpha-hydroxy acid dehydrogenase FMN-dependent cyto/mito orth. MYCFIDRAFT_54162	GenBank
						Mycosphaerella	Mycosphaerella arachidis (Cercospora arachidicola) CALF-13A	LIHB01000008		plant^	thioesterase orth. DOTSEDRAFT_75934	KOW domain in mitochondrial ribosomal protein L26 orth. DOTSEDRAFT_57626	GenBank
							Mycosphaerella sp. PB-2012b Mex 2-1-2	MWSN01000785 contig344_1		plant^	acyl CoA-dependent ceramide synthase LAG1 ER/mito orth. CERZMDRAFT_109275	40S mitochondrial ribosomal protein S9 orth. CERZMDRAFT_93657	GenBank
							Mycosphaerella sp. Ston1	AWYF01001862		plant^	acyl CoA-dependent ceramide synthase LAG1 ER/mito orth. CERZMDRAFT_109275 (previous: mitochondrial DNA helicase)	40S mitochondrial ribosomal protein S9 orth. CERZMDRAFT_93657	GenBank
						Pseudocercospora	Mycosphaerella (Septoria, Pseudocercospora) eumusae CBS 114824	AC578_7363=LFZN01000142	pseudogene: first half of ORF absent, lack of introns-retrotransposition?	plant^	acetoacetate-CoA ER/mito ligase AC579_8833	unknown mitochondrial AC578_7366	GenBank
							Pseudocercospora fijiensis (Mycosphaerella fijiensis) CIRAD86	MYCFIDRAFT_40956		plant^	acetoacetate-CoA ligase ER/mito MYCFIDRAFT_202241	RING finger ubiquitin ligase (zinc finger) MYCFIDRAFT_95973	GenBank
							Pseudocercospora musae (Mycosphaerella musicola) CBS 116634	AC579_8832		plant^	unknown AC579_8829	acetoacetate-CoA ligase ER/mito AC579_8833	GenBank
							Pseudocercospora pini-densiflorae CBS 125139	AWYD01002757		plant^	FAD linked oxidase, N-terminal orth. PEXP_055490 (previous: acetoacetate-CoA ligase orth. ER/mito MYCFIDRAFT_202241)	RING finger ubiquitin ligase (zinc finger) orth. MYCFIDRAFT_95973	GenBank
						Ramularia	Ramularia coccinea ATCC 14700	SAEA01000035 scaffold63		plant^	acyl-CoA dehydrogenase orth. HIM_02902	delta(12) fatty acid desaturase cyto/mito orth. ACRE_021390	GenBank
							Ramularia collo-cygni DK05	RCC_08660	partial retrotransposition?(first 3/4 has no introns),non-canonical last intron (GT-TC)	plant^	vacuolar membrane PQ loop repeat protein RCC_08656	Hsp70-family chaperone RCC_08661	GenBank
							Ramularia endophylla CBS 113265	MWSQ01002133 contig1466_0		plant^	dimer-Tnp-hAT domain-containing protein homol. Ptr86124_12313	serine carboxypeptidase orth. RCC_08663	GenBank
						Sphaerulina	Sphaerulina musiva (Mycosphaerella populorum) SO2202	SEPMUDRAFT_60592		plant^	acyl CoA-dependent ceramide synthase LAG1 ER/mito SEPMUDRAFT_161739	40S mitochondrial ribosomal protein S9 SEPMUDRAFT_37940	GenBank
							Sphaerulina populicola (Mycosphaerella populicola) P02.02b	AIDU01001562 contig01562		plant^	acyl CoA-dependent ceramide synthase LAG1 ER/mito orth. CERZMDRAFT_109275	40S mitochondrial ribosomal protein S9 orth. SEPMUDRAFT_37940	GenBank
						Zasmidium	Zasmidium angulare GA2-2.7B1a	NHNX01000012 scaffold12-size1713630		plant#	HET heterokaryon incompability homol. BST61_czeina23g000970	HET-s/LopB domain protein orth. M409DRAFT_36553	GenBank
							Zasmidium citri-griseum CBS 116366	NHNW01000009 scaffold9-size1017163		plant^	C6 zinc finger transcription factor homol. M409DRAFT_18666	copper-dependent oxygenase M1 orth. M409DRAFT_18675	GenBank
							Zasmidium cellare ATCC 36951	JAAEIS010000013 M409scaffold_5_Cont13		plant#	40S mitochondrial ribosomal protein S18 orth. TI39_contig594g00019	unknown orth. BAUCODRAFT_521522	GenBank
						Zymoseptoria	Zymoseptoria ardabiliae STIR04_1.1.1/STIR04_1.1.2/ST11IR_6.1.1/STIR04_3.3.2/STIR04_3.13.1	AFIU01000126/AFIV01000127/JYJC01000006/AFIX01000292/AFIW01000380	pseudogene in all strains	plant^	54S mitochondrial ribosomal protein S31 orth. TI39_contig5832g00015	3-oxoacyl reductase orth. MYCGRDRAFT_39543	GenBank
							Zymoseptoria brevis Zb18110	TI39_contig5832g00014*	pseudogene: bad spliced, two nucleotide deletions, one insertion, non-canonical introns GC-GG, GT-AG	plant^	54S mitochondrial ribosomal protein S31 TI39_contig5832g00015	3-oxoacyl reductase TI39_contig5832g00013	GenBank
							Zymoseptoria passerinii	AFIY01001192 contig1195*	pseudogene: unable to splice first third of ORF, stop codons inside, lack of introns-retrotransposition?	plant^	54S mitochondrial ribosomal protein S31 orth. TI39_contig5832g00015	3-oxoacyl reductase orth. MYCGRDRAFT_39543	GenBank
							Zymoseptoria tritici (Mycosphaerella graminicola) IPO 323	MYCGRDRAFT_37907		plant^	54S mitochondrial ribosomal protein S31 MYCGRDRAFT_39509	3-oxoacyl reductase MYCGRDRAFT_39543	GenBank
				Myriangiales	Elsinoaceae	Elsinoe	Elsinoe ampelina CECT 20119	BDZ85DRAFT_19535		plant (grapewine)^	peptidoglycan binding domain-containing protein DUF2235 BDZ85DRAFT_19540	peptidase S66, LD-carboxypeptidase A BDZ85DRAFT_275244	GenBank
							Elsinoe australis Ea-1/NL1/Hillstone_1/Hillstone_2/Hillstone_3/Wagga_1/Wagga_2/Wagga_3/Forbes_1/Forbes_2	B9Z65_3249		plant (citrus)^	mitochondrial ADP-ribose pyrophosphatase orth. D6D01_01877	alpha/beta-hydrolase orth. ASPWEDRAFT_157022	GenBank
							Elsinoe fawcetti SM16-1/DAR-70024	VAAB01000009 NODE_9_length_1091153_cov_212.034981/SWCR01000004 scaffold2_cov113		plant^	Sda1-like protein orth. BDZ85DRAFT_19543	alkaline phosphatase orth. BDZ85DRAFT_265732	GenBank
						Sphaceloma	Sphaceloma murrayae CQ-2017a	CAC42_7592		plant^	alkaline phosphatase CAC42_7593	scd2/ral3 CAC42_7591	GenBank
				Dothideales	Aureobasidiaceae	Aureobasidium	Aureobasidium pullulans EXF-150	M438DRAFT_364354		plant#	malic acid transporter M438DRAFT_364353	unknown nucl/mito M438DRAFT_192489	GenBank
							Aureobasidium namibiae CBS 147.97	M436DRAFT_86125		n.d.	malic acid transporter AUEXF2481DRAFT_567604	C6 zinc finger transcription factor M436DRAFT_57582	GenBank
							Aureobasidium subglaciale EXF-2481	AUEXF2481DRAFT_71222		n.d.	mitochondrial multifunctional oxoglutarate decarboxylase/oxoglutarate dehydrogenase thiamine pyrophosphate-binding subunit/dihydrolipoyllysine-residue succinyltransferase subunit P152DRAFT_475306	C6 zinc finger transcription factor AUEXF2481DRAFT_9352	GenBank
							Aureobasidium sp. P6/FSWF8-4	RZIQ01000052 Scaffold52/MSDY01000126 FSW8-bin-4-scaffold_1692		plant#	malic acid transporter ort. AUEXF2481DRAFT_567604	MFS transporter orth. AUEXF2481DRAFT_62740	GenBank
					Eremomycetaceae	Eremomyces	Eremomyces bilateralis CBS 781.70	P152DRAFT_85719		n.d.	clock-controlled protein 6 P152DRAFT_475306	NAD(P)H-binding NmrA P152DRAFT_85712	GenBank
				Venturiales	Sympoventuriaceae	Ochroconis	Ochroconis constricta UM 578	AZYM01000334 UM578_contig355		human^	unknown orth. PV09_05451	unknown orth. PV09_05449	GenBank
					Venturiaceae	Tothia	Tothia fuscella CBS 130266	EJ08DRAFT_30694		n.d.	pyridine nucleotide-disulfide FAD/NAD(P) oxidoreductase mitochondrial EJ08DRAFT_598528	MFS allantoate permease EJ08DRAFT_738688	GenBank
						Venturia	Venturia asperata 2349/2353/2202	QWWL01000004 Vasp_23490004/QWWM01000012 Vasp_23530012/QWXK01000008 Vasp_22020008	pseudogene: TGA codon in 1exon, only first 3 exons	plant^	mitochondrial inner membrane i-AAA protease supercomplex subunit orth. EG328_005760	endo-arabinase orth. FKW77_006674	GenBank
							Venturia aucupariae 2371	QWZN01000131 Vauc-237100131	1 intron non-canonical: AT-AG	plant^	unknown homol. EG328_009597	zinc-dependent endonuclease orth. E6O75_ATG08083	GenBank
							Venturia carpophila JP3-5	MECS01000013 scaffold_12	pseudogene: lack of 1/4 from 5' ORF, next to last intron 3' splice site mutated TAG>TAA, next to last exon TGG>TAG, enormously long last exon	plant^	unknown orth. EG328_005760	endo-arabinase orth. FKW77_006674	GenBank
							Venturia effusa (Fusicladium effusum) albino/3Des10b	FKW77_006683/MJAE01000018 scaffold00018	2nd intron non-canonical GC-AG, expression mRNA data?	plant^	unknown FKW77_006694	endo-arabinase FKW77_006674/unknown, simil. reverse transcriptase DQ376336.1	GenBank
							Venturia inaequalis DMI_063113/ICMP 13258/EU-B04/1639	EG327_005272/JRPV01000573 scaffold_447/JRPW01000122 B04S126/JRPX01000933 scaffold_933	2nd intron non-canonical GC-AG in all, ICMP 13258 pseudogene-lack of 1st exon, 1639-pseudogene-TAG codon instead TCG (Ser) in 4th exon	plant^	unknown EG327_005273	endo-arabinase EG327_005271	GenBank
			Pleosporomycetidae	Hysteriales	Hysteriaceae	Rhytidhysteron	Rhytidhysteron rufulum CBS 306.38	AJFL01001749 Contig_01577.1	pseudogene: TAG codon in ORF, 2nd intron non-canonical AT-AG	plant^	unknown bacterial DUF3604 acetylesterase (metal-dependent endoglucanase fold) orth. PFICI_12861	n.d.	GenBank
				Pleosporales	Amniculicolaceae	Amniculicola	Amniculicola lignicola CBS 123094	JAADKK010000375 P154scaffold_35_Cont375	hypoxious (underwater) wood decomposition	plant$	SAP domain orth. NECHADRAFT_88644	NACHT and TPR domain orth. MGG_00567	GenBank
					Corynesporascaceae	Corynespora	Corynespora cassiicola CCP/UM 591/CSB16/CSRI1/and other isolates	BS50DRAFT_600416/JAQF01000020 UM591_contig20/PORR01000533 Contig_533/PORQ01000940 Contig_940/and other isolates	2nd intron unusually long 176bp	plant^	beta lactamase orth. CFIO01_07623	succinyl-CoA ligase beta-chain mitochondrial orth. COCMIDRAFT_102635	GenBank
					Cucurbitariaceae	Cucurbitaria	Cucurbitaria berberidis CBS 394.84	K460DRAFT_327028		plant$	FAD-binding domain K460DRAFT_382070	polyketide synthase K460DRAFT_372604	GenBank
						Pseudopyrenochaeta	Pseudopyrenochaeta lycopersici CRA-PAV_ER 1211	comp9670_c0_seq2, XLOC_015565		plant^	unknown Smc orth. PTT_08594	flavin-binding monooxygenase orth. SNOG_13087	GenBank
						Pyrenochaeta	Pyrenochaeta sp. UM 256	UM 256 sctg 0021_0001		human^	unknown orth. SNOG_13202	MFS transporter orth. VDAG_02216	GenBank
							Pyrenochaeta sp. DS3sAY3a	IQ07DRAFT_379196		n.d.	glutathione-dependent formaldehyde-activating enzyme IQ07DRAFT_379204	1,4-beta-D-glucan cellobiohydrolase IQ07DRAFT_610250	GenBank
					Didymellaceae	Ascochyta	Ascochyta (Didimella) rabiei ArDII	ST47_g2018, ST47_g6853	two astAs	plant^	di-copper centre tyrosinase ST47_g2017, unknown bacterial DUF3604 acetylesterase (metal-dependent endoglucanase fold) ST47_g6852 orth. PFICI_12861	endoglucanase-1 ST47_g2019, unknown transmembrane ST47_g6854	GenBank
							Ascochyta fabae 247 15	SATU01000373 ctg.nucl.0366		plant^	di-copper centre tyrosinase orth. E8E12_001735	endoglucanase-1 orth. E8E12_001442	GenBank
							Ascochyta lentis FT16116/F16293-3/F16132	SATX01000046 ctg.nucl.0040/SATW01000087 ctg.nucl.0077/SATV01000054 ctg.nucl.0048		plant^	di-copper centre tyrosinase orth. E8E12_001735	endoglucanase-1 orth. E8E12_001442	GenBank
							Ascochyta viciae FOR-16-616	SATY01000412 ctg.nucl.0400		plant^	di-copper centre tyrosinase orth. E8E12_001735	endoglucanase-1 orth. E8E12_001442	GenBank
							Ascochyta viciae-villosae ONG-16-641	SATZ01000033 ctg.nucl.0026, SATZ01000270 ctg.nucl.0263	two astAs	plant^	di-copper centre tyrosinase orth. E8E12_001735, unknown bacterial DUF3604 acetylesterase (metal-dependent endoglucanase fold) orth. PFICI_12861	endoglucanase-1 orth. E8E12_001442, SGNH hydrolase homol. CC80DRAFT_545861	GenBank
						Didymella	Didymella heteroderae 28M1	E8E12_001578		human^	di-copper centre tyrosinase E8E12_001735	endoglucanase-1 E8E12_001442	GenBank
							Didymella keratinophila 9M1	E8E11_008992		human^	di-copper centre tyrosinase E8E11_008917	endoglucanase-1 E8E11_009071	GenBank
							Didymella letalis GRM-16-623/FOR-16-620	SAUC01000013 ctg.nucl.0010/SAUB01000037 ctg.nucl.0034	two AstAs	plant^	di-copper centre tyrosinase orth. E8E12_001735, transposase homol. B5807_04682	endoglucanase-1 orth. E8E12_001442, unknown heterokaryon incompability HET domain homol. EI97DRAFT_462995	GenBank
							Didymella segeticola GZSQ-4	SDAV01000007 Scaffold7		plant^	di-copper centre tyrosinase orth. E8E12_001735	endoglucanase-1 orth. E8E12_001442	GenBank
							Didymella pinodes YEL-11-87/WTN-11-157/RIV-11-185/GRP-11-30/BAL-11-01	RWZC01000029 ctg.nucl.0024/RWZB01000052 ctg.nucl.0049/RWZA01000034 ctg.nucl.0031/RWYZ01000042 ctg.nucl.0037RWYY01000054 ctg.nucl.0049	two AstAs	plant^	di-copper centre tyrosinase orth. E8E12_001735, unknown bacterial DUF3604 acetylesterase (metal-dependent endoglucanase fold) orth. PFICI_12861	endoglucanase-1 orth. E8E12_001442, transposase homol. EI97DRAFT_462995	GenBank
						Epicoccum	Epicoccum nigrum ICMP 19927/P16	B5807_10054/QXHG01000092 contig00092		plant#^	unknown B5807_10055	glutathione-dependent formaldehyde-activating enzyme DUF636 B5807_10053	GenBank
							Epicoccum sorghinum USPMTOX48	MIEO01000251 Contig283		plant^	di-copper centre tyrosinase orth. SETTUDRAFT_97043	unknown DUF636 mitochondrial carbon-sulfur lyase homol. ST47_g2020	GenBank
						Phoma	Phoma herbarum JCM 15942	BCGR01000026, BCGR01000001	two astAs (2nd astA pseudogene, noncanonical intron GC-AG)	plant^	di-copper centre tyrosinase homol. SETTUDRAFT_97043, unknown orth. ST47_g5470	endoglucanase-1 precursor orth. TW65_04385, nuclear import and export protein Msn5 ST47_g5474	GenBank
							Phoma koolunga PIN-15-415/GRP-15-464/CND-11-149	RWYX01001207 ctg.nucl.1203/RWYW01000319 ctg.nucl.0316/RWYV01001141 ctg.nucl.1139		plant^	di-copper centre tyrosinase orth. E8E12_001735	endoglucanase-1 orth. E8E12_001442	GenBank
							Phoma sp. XZ068	RBKR01000017 Scaffold16_1		plant^	di-copper centre tyrosinase orth. E8E12_001735	endoglucanase-1 orth. E8E12_001442	GenBank
							Phoma sp. RAV-16-625	SAUA01000102 ctg.nucl.0097, SAUA01000173 ctg.nucl.0168	two astAs	plant^	di-copper centre tyrosinase orth. E8E12_001735, unknown bacterial DUF3604 acetylesterase (metal-dependent endoglucanase fold) orth. PFICI_12861	endoglucanase-1 orth. E8E12_001442, unknown transmembrane orth. ST47_g6854	GenBank
						Stagonosporopsis	Stagonosporopsis tanaceti CBS 131484, CBS 131485, TAS 55503, DAR 70020	JUDZ01009637 96515_contig	1st intron non-canonical GC-AG	plant^	di-copper centre tyrosinase homol. SETTUDRAFT_97043	unknown orth. COCMIDRAFT_2980 (next: glutathione-dependent formaldehyde-activating enzyme homol. W97_05588, next: endoglucanase-1 precursor, iron-sulfur cluster-binding rieske family domain LEMA_P029900.1)	GenBank
					Leptosphaeriaceae	Leptosphaeria	Leptosphaeria biglobosa f. sp. brassicae b35	UBIP01000031 contig: G12-14_SC030		plant^	unknown mitochondrial F-BAR cenP myosin-tail coiled-coil orth. LEMA_P110760.1	unknown homol. LEMA_P110780.1	GenBank
							Leptosphaeria maculans JN3	LEMA_P110770	bad spliced 3rd intron non-canonical GC-AG	plant^	unknown DUF4267 CC86DRAFT_467730	unknown LEMA_P110780.1	GenBank
						Ophiobolus	Ophiobolus disseminans CBS 113818	CC86DRAFT_383148		plant (Euphorbiaceae)#	unknown DUF4267 orth. PTT_00549	unknown F-box CC86DRAFT_325183	GenBank
						Plenodomus	Plenodomus tracheiphilus (Phoma tracheiphila) IPT5	T440DRAFT_131690		plant^	unknown mitochondrial F-BAR cenP myosin-tail coiled-coil T440DRAFT_499777	unknown gag-like, transposase? homol. COCHEDRAFT_1044254	GenBank
					Massarinaceae	Lentithecium	Lentithecium fluviatile CBS 122367	K458DRAFT_363486		n.d.	long-chain-fatty-acid-CoA ligase K458DRAFT_335170	unknown heterokaryon incompability HET domain K458DRAFT_416329	GenBank
						Stagonospora	Stagonospora sp. SRC1lsM3a	IQ06DRAFT_356358		n.d.	unknown heterokaryon incompability HET domain homol. EPUS_03074	unknown C6 transcription factor homol. AFUB_092770	GenBank
					Nigrogranaceae	Nigrograna	Nigrograna (Biatriospora) mackinnonii E5202H	JGVQ01000374 contig_374		plant^	unknown DUF1762 homol. COCSADRAFT_161179	SCA7 domain-containing SAGA-associated factor 73 orth. SETTUDRAFT_164903 (next:glycosyltransferase family 57 orth. SNOG_13873)	GenBank
						Periconia	Periconia macrospinosa DSE2036	DM02DRAFT_640826	pseudogene: TGA codons instead TGG(W), deletions	plant#	unknown inserted after CFEM-domain orth. SNOG_11885, unknown bacterial DUF3604 acetylesterase (metal-dependent endoglucanase fold) inserted in astA, orth. PV11_05566	sugar transporter STL1 orth. PISL3812_09613	GenBank
					Phaeosphaeriaceae	Paraphoma	Paraphoma sp. B47-9	contig con_PAPH0_v10349 locus BCLK01000349, contig con_PAPH0_v10143 locus BCLK01000143	two astAs, in 2nd astA 4th intron non-canonical GC-AG	plant^	n.d., unknown orth. ST47_g6852	unknown DUF572 orth. SETTUDRAFT_29214, unknown orth. COCMIDRAFT_89596	GenBank
						Parastagonospora	Parastagonospora avenae f. sp. avenae s258/Mt. Baker	QVXB01000130 s258 ctg00130/QVXA01001025 ctg01025		plant^	mitotic exit network component orth. SNOG_07281	alpha/beta-hydrolase orth. SNOG_13089	GenBank
							Parastagonospora avenaria f. sp. tritici 83-6011-2/82-4841/Jansen 4_55/Hartney99/IR10_5.2b/SN11IR_2_1.1	QVWX01000030 ctg00030/QVWW01000063 ctg00063/QVWU01003185 ctg03185/QVWT01000073 ctg00073/QVWS01000656 ctg00656/QVWV01000944 ctg00944		plant^	mitotic exit network component orth. SNOG_07281	alpha/beta-hydrolase orth. SNOG_13089	GenBank
							Parastagonospora nodorum SnOre 11-1/SNOV92X D1.3/VA 5-2/MD4-1/GA9-1/AR1-1/SnChi0140a/Sn99CH 1A7a/SWE-3/Sn79/OH03	QVWQ01000020 ctg00020/QVWP01000142 ctg00142/QVWN01000082 ctg00082/QVWM01000260 ctg00260/QVWL01000270 ctg00270/QVWK01000390 ctg00390/QVWI01000141 ctg00141/QVWH01000115 ctg00115/QVWE01000582 ctg00582/APNA01002435 sn79_contig_2438/QVWO01000142 Sn-1501 ctg00142		plant^	reverse transcriptase homol. BFJ68_g16378	transposase homol. PTT_12453	GenBank
						Setomelanomma	Setomelanomma holmii CBS 110217	EK21DRAFT_102751	pseudogene. bad spliced, single nucleotide deletion, TAG instead TGG(W)	plant^	transposon reverse transcriptase EK21DRAFT_115106	unknown DUF572 EK21DRAFT_72641	GenBank
					Sporormiaceae	Preussia	Preussia sp. BSL10	LJJI01000101, LJJI01000067	two astAs (2nd astA 2nd intron non-canonical GG-AG unusually long 157bp)	plant#	Brix domain ribosome biogenesis mitochondrial protein orth. TI39_contig362g00014, DUF332 dimethylamine methyltransferase MtbB1 orth. SETTUDRAFT_18131	homoserine dehydrogenase orth. AC579_8683, sphingoid long-chain base transporter rsb1 orth. NECHADRAFT_47621	GenBank
				Pleosporales incertae sedis		Aaosphaeria	Aaosphaeria arxii CBS 175.79	JAADKL010000084 BU24scaffold_5_Cont84		plant#	unknown C6 zinc finger transcription factor homol. nirA MPH_07303	UDP-glucuronosylUDP-glucosyltransferase orth. W97_03932	GenBank
						Shiraia	Shiraia sp. Slf14	AXZN01000069 contig069		plant#	unknown divalent metal transporter CorA orth. PV09_02947	unknown mitochondrial phosphate carrier orth. COCCADRAFT_26228	GenBank
					Gloniaceae	Cenococcum	Cenococcum geophilum 1.58	K441DRAFT_626471	bad spliced, unexcised intron	plant#	reverse transcriptase RNase_H domain orth. Pc13g00050	unknown transposase homol. W97_02967	GenBank
		Dothideomycetes incertae sedis			Pseudoperisporiaceae	Lizonia	Lizonia (Sphaeria) empirigonia CBS 542.76	EJ07DRAFT_169753	pseudogene astA: bad spliced 2nd intron, 2 frameshifts(-t), 40bp deletion, last intron non-canonical AT-AG	plant (moss)#	pogo transposable element orth. SNOG_01414	endoglucanase orth. LEMA_P029900.1 (next: glutathione-dependent formaldehyde-activating enzyme DUF636 homol. W97_05588)	GenBank
	Pezizomycotina incertae sedis					Endocalyx	Endocalyx cinctus JCM 7946	BCKC01000004 scaffold_3		plant$ (palms)	unknown bacterial DUF3604 acetylesterase (metal-dependent endoglucanase fold) orth. PFICI_12861	choline dehydrogenase orth. UCREL1_4363	GenBank
Basidiomycota	Agaricomycotina	Agaricomycetes	Agaricomycetidae	Holtermanniales		Holtermannia	Holtermannia corniformis JCM 1743	BCIJ01000030 scaffold_29		plant$	glycoside hydrolase/deacetylase homol. DACRYDRAFT_25234 CC85DRAFT_230063	alpha-galactosidase C orth. CC85DRAFT_265254	GenBank
		Tremellomycetes				Holtermanniella	Holtermanniella nyarrowii JCM 11471	BCIT01000021 scaffold_20		n.d.	RAN protein kinase orth. TREMEDRAFT_34232	phospholipase orth. CNF02970	GenBank
				Filobasidiales	Filobasidiaceae	Filobasidium	Filobasidium (Cryptococcus) wieringae CBS 1937/JCM 11695	CE250583_1313, ID:250584/locus BCIV01000013	JGI-last intron unspliced	plant$	CAMK/CAMK1 calmodulin-dependent protein kinase orth. CNI04110	DNA polymerase lambda subunit orth. CC85DRAFT_243627	GenBank
				Tremellales	Bulleribasidiaceae	Dioszegia	Dioszegia aurantiaca JCM 2956	BCKN01000007 scaffold_6	2nd intron 119 bp long	plant#	unknown orth. CNAG_03046 homol. small RNA 2'-O-methyltransferase	unknown bZIP homol. AGABI2DRAFT_185266	GenBank
							Dioszegia crocea JCM 2961	BCKK01000005 scaffold_4		plant#	chromatin modification-related orth. I309_03036	receptor-type tyrosine-protein phosphatase S homol. AGABI1DRAFT_129306	GenBank
					Cryptococcaceae	Cryptococcus	Cryptococcus (Cutaneotrichosporon) curvatus SBUG-Y 855/JCM 1532	LDEP01000087 NODE_90_ID_179		human^	NADPH:quinone Zn-dependent reductase orth. A1Q1_02788	unknown GNAT family homol. acyl-CoA N-acyltransferase CC85DRAFT_288436	GenBank
						Kwoniella	Kwoniella shandongensis CBS 12478	CI109_007288		plant#	multidrug resistance protein fnx1 CI109_007287	C6 zinc finger transcription factor CI109_007289	GenBank
					Rhynchogastremataceae	Papiliotrema	Papiliotrema (Cryptococcus) flavescens NRRL Y-50378	CAUG01000107 contig NODE_145_length_35475_cov_47_041607	2nd intron non-canonical GT-GA	plant#	C6 zinc finger transcription factor homol. CC85DRAFT_284430	transcriptional activator homol. I312_00020	GenBank
							Papiliotrema (Cryptococcus) laurentii RY1	JDSR01000305 contig_317		human^	chloride channel orth. CNC04920	NAD(P)-binding short chain dehydrogenase orth. CNBC3470	GenBank
					Tremellaceae	Bulleromyces	Bulleromyces albus JCM 2954	BCIX01000004 scaffold_3		plant#	bacterial type (Pseudomonas) arylsulfatase orth. UMAG_05068	arsenical resistance protein ArsH orth. RHTO_05494	GenBank
				Trichosporonales	Trichosporonaceae	Apiotrichum	Apiotrichum (Trichosporon) brassicae JCM 1599	BCJI01000006 scaffold_5		plant^	metallophosphoesterase orth. A1Q1_04205	nicotinamidase 3 orth. VP1G_02563	GenBank
							Apiotrichum (Trichosporon) domesticum JCM 9580	BCFW01000006 scaffold_5		human^#/mammals^	glutathione-dependent formaldehyde-activating GFA homol. CC85DRAFT_288961	nicotinamidase 3 orth. VP1G_02563	GenBank
							Apiotrichum (Trichosporon,Geotrichum) gracile JCM 10018	BCJO01000001 scaffold_0		milk	taurine catabolism dioxygenase TauD orth. A1Q1_01070	unknown homol. A1Q1_04203	GenBank
							Apiotrichum (Trichosporon) laibachii (Trichosporon loubieri var. laibachii) JCM 2947	BCKV01000010 scaffold_9		soil	taurine catabolism dioxygenase TauD orth. A1Q1_01070	RTA1-domain-containing protein orth. CC85DRAFT_326309	GenBank
							Apiotrichum (Trichosporon) montevideense JCM 9937	BCFV01000004 scaffold_3		human^#/mammals^	glutathione-dependent formaldehyde-activating GFA homol. CC85DRAFT_288961	nicotinamidase 3 orth. VP1G_02563	GenBank
							Apiotrichum (Trichosporon) porosum JCM 1458	BCJG01000010 scaffold_9		plant#	unknown homol. CC85DRAFT_285337	enoyl-CoA hydratase/isomerase homol. TREMEDRAFT_67088	GenBank
							Apiotrichum (Trichosporon) veenhuisii JCM 10691	BCKJ01000004 scaffold_3		dung	unknown homol. A1Q2_02110	unknown orth. A1Q1_04203	GenBank
						Cutaneotrichosporon	Cutaneotrichosporon (Trichosporon) cutaneum JCM 1462/ACCC 20271	BCKU01000025 scaffold_24/LTAL01000471 contig471	different position in two strains	human^	unknown orth. CC85DRAFT_329335/unknown homol. A1Q1_04904	unknown orth. CC85DRAFT_292848/reverse transcriptase homol. A1Q1_05758	GenBank
							Cutaneotrichosporon mucoides JCM 9939	BCJT01000016 scaffold_15, BCJT01000019 scaffold_18	two astAs (internal duplication?)	human^	WSC protein homol. A1Q1_04185, unknown orth. CC85DRAFT_329335	cytochrome P450 orth. CC85DRAFT_286793, cytochrome P450 orth. CC85DRAFT_286793	GenBank
							Trichosporon oleaginosus IBC0246	CC85DRAFT_308692		n.d.	unknown CC85DRAFT_329335	unknown CC85DRAFT_292848	GenBank
							Trichosporon ovoides JCM 9940	JXYN01000002 scaffold_0002, JXYN01000016 scaffold_0016	two astAs (internal duplication?)	human^	bacterial type bifunctional transcriptional regulator-O6-methylguanine-DNA methyltransferase orth. L861_22575, ATPase GET3 orth. A1Q2_04533	MFS transporter orth. A1Q1_00619, unknown orth. A1Q2_04540	GenBank
						Trichosporon	Trichosporon akiyoshidainum HP2023	PQXP01000411 Contig547	two astAs (internal duplication?)	soil	n.d.	acyl-CoA N-acyltransferase homol. EHS24_000597	GenBank
							Trichosporon asahii var. asahii CBS 2479/CBS 8904	A1Q1_00621/A1Q2_04539		human^	enoyl-CoA hydratase mitochondrial A1Q1_00622=A1Q2_04538	tRNA-threonine A1Q1_t139=A1Q2_t295	GenBank
							Trichosporon coremiiforme JCM 2938	JXYL01000007 scaffold_0007		human^	enoyl-CoA hydratase mitochondrial orth. A1Q1_00622	unknown orth. A1Q1_00620	GenBank
							Trichosporon faecale JCM 2941	JXYK01000001 scaffold_0001		human^	enoyl-CoA hydratase mitochondrial orth. A1Q1_00622	unknown orth. A1Q1_00620	GenBank
							Trichosporon (Geotrichum) fermentans CICC 1368	LFTX01000375 contig_1244, LFTX01001452 contig_3214	two astAs (internal duplication?)	human^	unknown orth. CC85DRAFT_329335, n.d.	cytochrome P450 orth. CC85DRAFT_286793, cytochrome P450 orth. CC85DRAFT_286793	GenBank
							Trichosporon inkin JCM 9195	scaffold_0007 locus JXYM01000007		human^	bacterial type bifunctional transcriptional regulator-O6-methylguanine-DNA methyltransferase orth. L861_22575	MFS transporter orth. A1Q1_00619	GenBank
						Vanrija	Vanrija (Asterotremella, Cryptococcus) humicola JCM 1457	BCJF01000004 scaffold_3		human^	homol. M438DRAFT_398097 cyanamide hydratase?	C6 transcription factor orth. A1Q1_03163	GenBank
				Trichosporonales incertae sedis		Pascua	Pascua (Trichosporon) guehoae JCM 10690	BCJX01000004 scaffold_3	pseudogene astA in the 2nd strain-lack of start, or badly assembled	soil	unknown homol. UCRPC4_g01752, deoxyinosine 3'endonuclease? Trichosporon asahii A1Q2_07972	unknown orth. CC85DRAFT_300236	GenBank
	Pucciniomycotina	Agaricostilbomycetes		Agaricostilbales	Chionosphaeraceae	Cystobasidiopsis	Cystobasidiopsis (Sporobolomyces) lactophilus JCM 7595	BCIO01000002 scaffold_1		milk	unknown homol. taurine dioxygenase homol. PFICI_03364	WD40-repeat protein homol. PODANS_3_630	GenBank
		Cystobasidiomycetes		Erythrobasidiales	Erythrobasidiaceae	Erythrobasidium	Erythrobasidium hasegawianum JCM 1545	BCII01000017 scaffold_16	9 introns	plant#	C6 zinc finger transcription factor homol. K437DRAFT_86488 (far before)	bacterial derived (2Fe-2S) FAD-dependent oxidoreductase ferredoxin-like orth. TREMEDRAFT_69918	GenBank
							Erythrobasidium yunnanense (Sporobolomyces yunnanensis) JCM 10687	BCJC01000005 scaffold_4	10 introns!	n.d.	C2H2 type zinc finger homol. MVLG_02424	bacterial derived (2Fe-2S) FAD-dependent oxidoreductase ferredoxin-like orth. TREMEDRAFT_69918	GenBank
				Cystobasidiales	Cystobasidiaceae	Cystobasidium	Cystobasidium pallidum JCM 3780	BCIL01000003 scaffold_2		human^	unknown taurine dioxygenase homol. PFICI_03364	DUF300 organic solute transporter homol. PUNSTDRAFT_53945	GenBank
							Cystobasidiaceae sp. HBUAS51001	QOZY01000081 Scaffold58_1	10 introns!	food	unknown taurine dioxygenase homol. FAVG1_04498	DUF300 organic solute transporter homol. DACRYDRAFT_24737	GenBank
		Microbotryomycetes		Microbotryales	Microbotryaceae	Microbotryum	Microbotryum intermedium ERS1324257	BQ2448_3847		plant^	alternative oxidase AlxA, mitochondrial BQ2448_3848	eukaryotic translation initiation factor 3 subunit F BQ2448_3846	GenBank
							Microbotryum violaceum 1118	FBRE01000026 contig: MvKn-1118-A1-R1_MC22	pseudogene: numerous stop codons in ORF	plant^	alternative oxidase AlxA, mitochondrial orth. BQ2448_3848	eukaryotic translation initiation factor 3 subunit F orth. BQ2448_3846	GenBank
		Pucciniomycetes		Pucciniales	Pucciniaceae	Puccinia	Puccinia arachidis MRf11	loci LBLN01019386+LBLN01116891		plant^	n.d.	n.d.	GenBank
		Agaricomycetes incertae sedis		Auriculariales	Auriculariaceae	Auricularia	Auricularia auricula-judae B14-8	NCVV01000178 scaffold178	tandemly located-duplication	plant^	unknown DUF1242-domain Ksh1p orth. AURDEDRAFT_54033	dihydroorotate dehydrogenase mitochondrial orth. AURDEDRAFT_80968	GenBank
							Auricularia cornea CCMJ2827	RJDY01000011 utg16	tandemly located-duplication	plant^	unknown DUF1242-domain Ksh1p orth. AURDEDRAFT_54033	amino acid permease orth. AURDEDRAFT_180498	GenBank
							Auricularia heimuer Dai 13782	NEKD01000001 unitig1	tandemly located-duplication	plant^$	unknown DUF1242-domain Ksh1p orth. AURDEDRAFT_54033	dihydroorotate dehydrogenase mitochondrial orth. AURDEDRAFT_80968	GenBank
							Auricularia subglabra TFB-10046 SS5	AURDEDRAFT_157436, AURDEDRAFT_157437	tandemly located-duplication	plant$	unknown DUF1242-domain Ksh1p AURDEDRAFT_54033, astA AURDEDRAFT_157436	astA AURDEDRAFT_157437, amino acid permease AURDEDRAFT_180498	GenBank
					Exidiaceae	Exidia	Exidia glandulosa HHB12029	EXIGLDRAFT_768587		plant$	RNA-directed DNA polymerase from mobile element jockey EXIGLDRAFT_584961	catalase EXIGLDRAFT_646763	GenBank
														ok.

## Sheet: Arkusz3
invertebrate pathogen/symbiont	43	10.97
human/vertebrate pahogen	48	12.24
plant pathogen	205	52.3
plant endophyte	44	11.22
saprophyte	20	5.1
fungal pathogen	5	1.28
others	27	6.89
	392	%
mitochondrial proteins	179	32.66	21.39
pathogenesis-related proteins	179	32.66	21.39
regulatory factors	64	11.68	7.65
chromosome segregation	51	9.31	6.09
lipid metabolism	44	8.03	5.26
mobile elements (HGT)	31	5.66	3.7
others	289		34.53
	548	%
	837		%+others
